# Supplementary material for: Genome-wide association studies of antidepressant class response and treatment-resistant depression
Source: Transl Psychiatry. 2020 Oct 26;10:360. doi: 10.1038/s41398-020-01035-6 (PMC7589471; doi:10.1038/s41398-020-01035-6)
Supplement: Supplementary file 8 — Supplementary Table S2 [file 41398_2020_1035_MOESM8_ESM.xlsx]

## Sheet: Table S2a
Supplemental Table S2 Top hits from GWAS meta-analysis with p <= 5x10-4 together with association statistics from AESES and AES cohort and ANNOVAR annotations (a) NTRD vs. TRD
SNP	Meta-analysis						AESES Cohort								AES Cohort								Annovar Annotation
	CHR	BP	A1	A2	P	OR	CHR	BP	A1	A2	FRQ	OR	SE	P	CHR	BP	A1	A2	FRQ	OR	SE	P	Chr	Start	End	Ref	Alt	Func.refGene	Gene.refGene	GeneDetail.refGene	ExonicFunc.refGene	AAChange.refGene	Xref.refGene	cytoBand	ExAC_ALL	ExAC_AFR	ExAC_AMR	ExAC_EAS	ExAC_FIN	ExAC_NFE	ExAC_OTH	ExAC_SAS	avsnp150	SIFT_score	SIFT_converted_rankscore	SIFT_pred	LRT_score	LRT_converted_rankscore	LRT_pred
rs10005182	4	25744874	T	G	0.0003132	0.9114	4	25744874	T	G	0.518059	0.925539	0.0442444	0.0801785	4	25744874	T	G	0.524968	0.90424	0.0316514	0.00145938	4	25744874	25744874	G	T	intergenic	SLC34A2;SEL1L3	dist=64506;dist=4175				4p15.2									rs10005182
rs1000864	6	152498606	T	C	0.0003712	1.1141	6	152498606	T	C	0.221907	1.0773	0.0520258	0.150511	6	152498606	T	C	0.217473	1.13364	0.0373862	0.000717733	6	152498606	152498606	C	T	ncRNA_intronic	MIR3163					6q25.1									rs1000864
rs10018351	4	40365013	G	A	0.0002182	1.0989	4	40365013	G	A	0.525846	1.06995	0.0440262	0.124689	4	40365013	G	A	0.502817	1.11375	0.0312816	0.000572619	4	40365013	40365013	A	G	intergenic	CHRNA9;RBM47	dist=7779;dist=60259				4p14									rs10018351
rs10019324	4	25744577	C	A	0.0003396	1.0967	4	25744577	C	A	0.481764	1.07972	0.0442714	0.083053	4	25744577	C	A	0.474895	1.10548	0.0316739	0.0015324	4	25744577	25744577	C	A	intergenic	SLC34A2;SEL1L3	dist=64209;dist=4472				4p15.2									rs10019324
rs10026108	4	40379061	T	G	0.0003432	0.9138	4	40379061	T	G	0.498381	0.98147	0.0433624	0.666227	4	40379061	T	G	0.533654	0.881323	0.0308967	4.24609e-05	4	40379061	40379061	T	G	intergenic	CHRNA9;RBM47	dist=21827;dist=46211				4p14									rs10026108
rs10027426	4	6001492	T	C	0.0002562	1.0997	4	6001492	T	C	0.383714	1.10137	0.0448494	0.0308957	4	6001492	T	C	0.382982	1.09879	0.03188	0.00304861	4	6001492	6001492	C	T	intergenic	MIR378D1;JAKMIP1	dist=76437;dist=26434				4p16.1									rs10027426
rs10028664	4	40382327	T	C	0.0003604	1.0947	4	40382327	T	C	0.498625	1.01924	0.0437159	0.662935	4	40382327	T	C	0.462917	1.1351	0.0311388	4.61028e-05	4	40382327	40382327	C	T	intergenic	CHRNA9;RBM47	dist=25093;dist=42945				4p14									rs10028664
rs10031396	4	40239297	T	C	0.0003288	0.9084	4	40239297	T	C	0.434753	0.936561	0.0458223	0.152978	4	40239297	T	C	0.455075	0.894184	0.0329439	0.000694017	4	40239297	40239297	T	C	intronic	RHOH					4p14									rs10031396
rs10032295	4	153507689	C	A	9.511e-05	1.5684	4	153507689	C	A	0.986584	1.49403	0.212664	0.0680447	4	153507689	C	A	0.983515	1.60051	0.137258	0.000990606	4	153507689	153507689	C	A	intergenic	LINC02486;TMEM154	dist=47274;dist=39577				4q31.3									rs10032295
rs10038452	5	174384256	T	C	3.235e-05	0.9004	5	174384256	T	C	0.582021	0.86248	0.043665	0.000677248	5	174384256	T	C	0.563217	0.920102	0.0309119	0.00699099	5	174384256	174384256	T	C	ncRNA_intronic	LINC01951					5q35.2									rs10038452
rs10038506	5	132544220	G	A	0.00025	0.8998	5	132544220	G	A	0.75373	0.823501	0.0501054	8.81667e-05	5	132544220	G	A	0.740974	0.940138	0.0352522	0.078911	5	132544220	132544220	G	A	intronic	FSTL4					5q31.1									rs10038506
rs10040426	5	100896781	T	C	0.0003249	0.8888	5	100896781	T	C	0.823617	0.874675	0.0561162	0.0159372	5	100896781	T	C	0.82325	0.896187	0.040427	0.00627908	5	100896781	100896781	T	C	intergenic	ST8SIA4;SLCO4C1	dist=657792;dist=672911				5q21.1									rs10040426
rs10043001	5	100894557	T	G	0.0003214	0.8888	5	100894557	T	G	0.823308	0.874992	0.0560769	0.0161535	5	100894557	T	G	0.822769	0.896012	0.040396	0.00614738	5	100894557	100894557	T	G	intergenic	ST8SIA4;SLCO4C1	dist=655568;dist=675135				5q21.1									rs10043001
rs10044112	5	32867260	G	A	0.0004645	1.0931	5	32867260	G	A	0.594275	1.12549	0.0437589	0.0070271	5	32867260	G	A	0.601905	1.07698	0.0312698	0.0178901	5	32867260	32867260	A	G	intergenic	NPR3;LINC02120	dist=75430;dist=80289				5p13.3									rs10044112
rs1005277	10	38218259	C	A	0.0001695	0.8999	10	38218259	C	A	0.726494	0.874681	0.048194	0.00514587	10	38218259	C	A	0.720557	0.913073	0.0344983	0.00810105	10	38218259	38218259	A	C	intergenic	ZNF248;ZNF25	dist=71247;dist=20241				10p11.1									rs1005277
rs1005278	10	38218748	G	A	0.0003753	1.0969	10	38218748	G	A	0.359305	1.13789	0.0446215	0.00364275	10	38218748	G	A	0.369182	1.0764	0.0319976	0.0211147	10	38218748	38218748	G	A	intergenic	ZNF248;ZNF25	dist=71736;dist=19752				10p11.1									rs1005278
rs10054570	5	88392619	T	G	0.0003341	1.1168	5	88392619	T	G	0.210549	1.11452	0.0527159	0.0383159	5	88392619	T	G	0.210375	1.11793	0.0379243	0.00306448	5	88392619	88392619	G	T	ncRNA_intronic	MEF2C-AS1					5q14.3									rs10054570
rs1008236	14	38074239	C	A	0.0003008	0.9084	14	38074239	C	A	0.326118	0.922467	0.0459218	0.0797352	14	38074239	C	A	0.337028	0.901423	0.0325838	0.00150506	14	38074239	38074239	C	A	intronic	TTC6					14q21.1									rs1008236
rs10084034	18	59716005	T	C	0.0002396	0.906	18	59716005	T	C	0.683454	0.92521	0.046225	0.0915882	18	59716005	T	C	0.684295	0.896379	0.0330213	0.000873889	18	59716005	59716005	T	G	intronic	PIGN				Multiple congenital anomalies-hypotonia-seizures syndrome 1, Autosomal recessive	18q21.33									rs10084034
rs10084034	18	59716005	T	C	0.0002396	0.906	18	59716005	T	C	0.683454	0.92521	0.046225	0.0915882	18	59716005	T	C	0.684295	0.896379	0.0330213	0.000873889	18	59716005	59716005	T	C	intronic	PIGN				Multiple congenital anomalies-hypotonia-seizures syndrome 1, Autosomal recessive	18q21.33									rs10084034
rs10084238	2	25458379	G	A	0.0001583	1.1021	2	25458379	G	A	0.398437	1.1043	0.043878	0.0234211	2	25458379	G	A	0.392956	1.10101	0.0317913	0.00241372	2	25458379	25458379	G	A	intronic	DNMT3A				Tatton-Brown-Rahman syndrome, Autosomal dominant	2p23.3									rs10084238
rs1009198	7	79498181	T	C	0.0003799	0.9055	7	79498181	T	C	0.722609	0.873083	0.0478162	0.00425214	7	79498181	T	C	0.720017	0.922741	0.0344336	0.0190501	7	79498181	79498181	T	C	intergenic	MAGI2-AS3;GNAI1	dist=397657;dist=265959				7q21.11									rs1009198
rs10093561	8	62045693	G	A	0.0004254	0.88	8	62045693	G	A	0.862719	0.880118	0.0627025	0.0396304	8	62045693	G	A	0.862731	0.87991	0.0444895	0.00365632	8	62045693	62045693	G	A	intergenic	LOC100130298;CLVS1	dist=165386;dist=154832				8q12.2									rs10093561
rs10101715	8	62040759	G	C	0.0003011	1.1399	8	62040759	G	C	0.138162	1.13646	0.062511	0.0386886	8	62040759	G	C	0.137617	1.14158	0.0444342	0.00258748	8	62040759	62040759	C	G	intergenic	LOC100130298;CLVS1	dist=160452;dist=159766				8q12.2									rs10101715
rs10101844	8	13714683	G	C	0.0001136	1.1105	8	13714683	G	C	0.332386	1.06133	0.0467008	0.201483	8	13714683	G	C	0.318092	1.13651	0.0333827	0.000116068	8	13714683	13714683	C	G	intergenic	LOC102725080;SGCZ	dist=224598;dist=227661				8p22									rs10101844
rs10103067	8	33361982	C	A	0.0002808	1.2913	8	33361982	C	A	0.954486	1.24873	0.123105	0.0767811	8	33361982	C	A	0.951305	1.31246	0.0857745	0.00196396	8	33361982	33361982	C	A	intronic	TTI2				Mental retardation, autosomal recessive 39, Autosomal recessive	8p12									rs10103067
rs10104006	8	6260569	G	A	0.0003914	1.1163	8	6260569	G	A	0.201259	1.22724	0.0545388	0.000140846	8	6260569	G	A	0.220773	1.06681	0.0377303	0.085233	8	6260569	6260569	G	A	downstream	LOC100287015	dist=508				8p23.1									rs10104006
rs10104726	8	6260430	T	C	0.0004015	0.8962	8	6260430	T	C	0.797432	0.821631	0.0543511	0.00024976	8	6260430	T	C	0.779096	0.934399	0.0376988	0.0706969	8	6260430	6260430	C	T	downstream	LOC100287015	dist=647				8p23.1									rs10104726
rs10104737	8	6260458	G	C	0.0004422	0.8965	8	6260458	G	C	0.79265	0.810624	0.054758	0.000101111	8	6260458	G	C	0.771411	0.940507	0.0378006	0.103386	8	6260458	6260458	C	G	downstream	LOC100287015	dist=619				8p23.1									rs10104737
rs10104954	8	22637674	G	A	0.0001043	1.1368	8	22637674	G	A	0.172169	1.15753	0.0568948	0.00931805	8	22637674	G	A	0.17217	1.12634	0.0405737	0.00308519	8	22637674	22637674	A	G	intronic	PEBP4					8p21.3									rs10104954
rs10105341	8	22632001	G	A	6.069e-05	1.1351	8	22632001	G	A	0.19165	1.16138	0.0546815	0.00568252	8	22632001	G	A	0.194198	1.12217	0.0387292	0.0026916	8	22632001	22632001	A	G	intronic	PEBP4					8p21.3									rs10105341
rs10105359	8	22632055	C	A	9.909e-05	1.1367	8	22632055	C	A	0.170854	1.15893	0.0567448	0.00856532	8	22632055	C	A	0.171135	1.12555	0.0403935	0.00312695	8	22632055	22632055	A	C	intronic	PEBP4					8p21.3									rs10105359
rs10105839	8	136746981	T	G	4.949e-05	1.1112	8	136746981	T	G	0.626674	1.0803	0.0449165	0.086153	8	136746981	T	G	0.613757	1.12703	0.0318444	0.000180662	8	136746981	136746981	T	G	intergenic	KHDRBS3;LINC02055	dist=87129;dist=796060				8q24.23									rs10105839
rs10108654	8	6218851	T	G	0.0002612	0.8212	8	6218851	T	G	0.945575	0.745474	0.0953206	0.00149048	8	6218851	T	G	0.940213	0.859531	0.065441	0.0188656	8	6218851	6218851	G	T	intergenic	CSMD1;LOC100287015	dist=1366523;dist=42226				8p23.1									rs10108654
rs10110173	8	6257608	C	A	0.0003322	0.8939	8	6257608	C	A	0.799811	0.812546	0.0548751	0.000125015	8	6257608	C	A	0.78016	0.935806	0.0380162	0.0797022	8	6257608	6257608	A	C	intergenic	CSMD1;LOC100287015	dist=1405280;dist=3469				8p23.1									rs10110173
rs10110198	8	6257682	C	A	0.0003392	0.8941	8	6257682	C	A	0.799809	0.812631	0.0548703	0.000125843	8	6257682	C	A	0.780166	0.936009	0.038011	0.0806513	8	6257682	6257682	A	C	intergenic	CSMD1;LOC100287015	dist=1405354;dist=3395				8p23.1									rs10110198
rs10110500	8	62043400	G	A	0.0002571	0.8761	8	62043400	G	A	0.861926	0.875883	0.0624863	0.0320656	8	62043400	G	A	0.862133	0.876198	0.044397	0.00261434	8	62043400	62043400	G	A	intergenic	LOC100130298;CLVS1	dist=163093;dist=157125				8q12.2									rs10110500
rs10112331	8	62048861	G	A	0.0004403	1.136	8	62048861	G	A	0.137305	1.13732	0.0626977	0.0381146	8	62048861	G	A	0.137469	1.13531	0.0444756	0.00393179	8	62048861	62048861	A	G	intergenic	LOC100130298;CLVS1	dist=168554;dist=151664				8q12.2									rs10112331
rs10113435	8	62043643	T	G	0.0002547	1.1415	8	62043643	T	G	0.13806	1.14187	0.0624854	0.0318692	8	62043643	T	G	0.137846	1.14136	0.0443972	0.00260349	8	62043643	62043643	G	T	intergenic	LOC100130298;CLVS1	dist=163336;dist=156882				8q12.2									rs10113435
rs10113823	8	62044143	T	C	0.0002136	1.1435	8	62044143	T	C	0.13903	1.13867	0.0624245	0.0355496	8	62044143	T	C	0.138407	1.14589	0.0444478	0.00194347	8	62044143	62044143	C	T	intergenic	LOC100130298;CLVS1	dist=163836;dist=156382				8q12.2									rs10113823
rs1013647	12	127732605	C	A	0.0001514	0.9071	12	127732605	C	A	0.648915	0.810071	0.0449865	2.37431e-06	12	127732605	C	A	0.613722	0.958419	0.0313814	0.175446	12	127732605	127732605	C	A	intergenic	LINC02405;LINC02376	dist=187663;dist=26212				12q24.32									rs1013647
rs10143038	14	55375844	T	G	0.0004896	0.891	14	55375844	T	G	0.816844	0.94651	0.0563259	0.327249	14	55375844	T	G	0.830112	0.863116	0.0408937	0.000271908	14	55375844	55375844	T	G	intergenic	GCH1;WDHD1	dist=6302;dist=29812				14q22.2									rs10143038
rs10143575	14	43768077	G	A	0.0004852	1.1079	14	43768077	G	A	0.739624	1.1931	0.0495827	0.000414332	14	43768077	G	A	0.761325	1.06439	0.0364288	0.0877881	14	43768077	43768077	G	A	intergenic	LRFN5;FSCB	dist=1394325;dist=1205277				14q21.2									rs10143575
rs10146234	14	55207678	T	G	0.000354	1.1271	14	55207678	T	G	0.172256	1.05348	0.0571813	0.360389	14	55207678	T	G	0.163596	1.1676	0.0413305	0.000147587	14	55207678	55207678	G	T	intronic	SAMD4A					14q22.2									rs10146234
rs10148579	14	43836560	T	C	0.0001415	1.1279	14	43836560	T	C	0.794492	1.17	0.0536627	0.00375739	14	43836560	T	C	0.804799	1.10609	0.0391411	0.0104821	14	43836560	43836560	T	C	intergenic	LRFN5;FSCB	dist=1462808;dist=1136794				14q21.2									rs10148579
rs10149103	14	55380896	T	C	0.0004661	0.8908	14	55380896	T	C	0.818841	0.943332	0.0562735	0.297952	14	55380896	T	C	0.831501	0.864369	0.0408144	0.000304426	14	55380896	55380896	T	C	intergenic	GCH1;WDHD1	dist=11354;dist=24760				14q22.2									rs10149103
rs10149161	14	38054085	T	G	0.0003222	0.9087	14	38054085	T	G	0.331551	0.926358	0.0458898	0.0964379	14	38054085	T	G	0.342121	0.899807	0.0326988	0.00129265	14	38054085	38054085	T	G	intergenic	MIPOL1;FOXA1	dist=33621;dist=4672				14q21.1									rs10149161
rs10153315	17	79481772	T	C	0.0003286	1.0961	17	79481772	T	C	0.583883	1.07539	0.0440426	0.0992929	17	79481772	T	C	0.568409	1.1068	0.0313741	0.00123869	17	79481772	79481772	T	C	intergenic	ACTG1;FSCN2	dist=1880;dist=13645				17q25.3									rs10153315
rs10157289	1	228549602	T	C	0.0001158	0.8502	1	228549602	T	C	0.0990439	0.896966	0.072237	0.135885	1	228549602	T	C	0.100766	0.827099	0.0518058	0.000309973	1	228549602	228549602	C	T	intronic	OBSCN					1q42.13									rs10157289
rs10158354	1	228548197	G	A	8.166e-05	1.1799	1	228548197	G	A	0.898619	1.12503	0.0719615	0.10506	1	228548197	G	A	0.89768	1.20926	0.051708	0.000297975	1	228548197	228548197	G	A	exonic	OBSCN		nonsynonymous SNV	OBSCN:NM_052843:exon81:c.G19604A:p.R6535H		1q42.13	0.1311	0.1011	0.1034	0.3591	0.1943	0.0996	0.1326	0.1489	rs10158354	0.186	0.214	T
rs10158680	1	228549844	G	A	0.0001168	1.1761	1	228549844	G	A	0.900965	1.11467	0.0722469	0.136571	1	228549844	G	A	0.899258	1.20905	0.0518175	0.000310812	1	228549844	228549844	G	A	intronic	OBSCN					1q42.13									rs10158680
rs10160985	12	126118999	T	G	0.0001997	1.1392	12	126118999	T	G	0.151338	1.13045	0.0600089	0.0390682	12	126118999	T	G	0.146663	1.1437	0.0431466	0.00165042	12	126118999	126118999	G	T	intronic	TMEM132B					12q24.32									rs10160985
rs10161369	12	126118881	G	C	0.0001811	1.1396	12	126118881	G	C	0.152301	1.13526	0.0598591	0.0322859	12	126118881	G	C	0.148553	1.14189	0.0429757	0.00179853	12	126118881	126118881	C	G	intronic	TMEM132B					12q24.32									rs10161369
rs10167020	2	25429424	G	A	0.0003855	0.8931	2	25429424	G	A	0.200089	0.860081	0.0548211	0.00644483	2	25429424	G	A	0.197469	0.91038	0.039145	0.0171186	2	25429424	25429424	A	G	ncRNA_intronic	LINC01381					2p23.3									rs10167020
rs10169165	2	228508167	G	A	0.0001488	1.1005	2	228508167	G	A	0.491616	1.15466	0.0436502	0.000977988	2	228508167	G	A	0.507189	1.07423	0.0309475	0.0206784	2	228508167	228508167	G	A	intergenic	C2orf83;SLC19A3	dist=10131;dist=41759				2q36.3									rs10169165
rs10176698	2	25416590	T	C	0.0003138	0.8917	2	25416590	T	C	0.19708	0.855483	0.0547452	0.0047482	2	25416590	T	C	0.194539	0.910756	0.0390742	0.0174166	2	25416590	25416590	C	T	intergenic	POMC;LINC01381	dist=24870;dist=10592				2p23.3									rs10176698
rs10179572	2	228504503	G	A	0.0001572	0.909	2	228504503	G	A	0.477546	0.86599	0.043536	0.000953263	2	228504503	G	A	0.460706	0.931591	0.0309896	0.0222857	2	228504503	228504503	A	G	intergenic	C2orf83;SLC19A3	dist=6467;dist=45423				2q36.3									rs10179572
rs10181945	2	218188569	T	C	0.0002018	0.7867	2	218188569	T	C	0.0417029	0.841211	0.110665	0.123999	2	218188569	T	C	0.0413934	0.760027	0.079453	0.000752711	2	218188569	218188569	C	T	ncRNA_intronic	DIRC3;DIRC3-AS1					2q35									rs10181945
rs10185675	2	25415864	G	A	5.326e-05	0.8799	2	25415864	G	A	0.223466	0.842825	0.0545287	0.00189442	2	25415864	G	A	0.22092	0.899342	0.0389127	0.00673427
rs10186053	2	25410190	G	A	0.0002427	0.8897	2	25410190	G	A	0.197373	0.853637	0.0548027	0.0042441	2	25410190	G	A	0.195135	0.908707	0.0391105	0.0149939	2	25410190	25410190	A	G	intergenic	POMC;LINC01381	dist=18470;dist=16992				2p23.3									rs10186053
rs10188587	2	172833782	T	C	0.0003127	1.15	2	172833782	T	C	0.106071	1.27873	0.0684394	0.000235051	2	172833782	T	C	0.120078	1.09373	0.0470379	0.0549063	2	172833782	172833782	T	C	intronic	HAT1					2q31.1									rs10188587
rs10191394	2	228485051	G	A	0.0001974	1.1006	2	228485051	G	A	0.573541	1.15351	0.0442462	0.00127342	2	228485051	G	A	0.587696	1.07443	0.0316616	0.0235381	2	228485051	228485051	G	A	intronic	C2orf83					2q36.3									rs10191394
rs1019306	7	12251826	T	C	0.0003047	1.0956	7	12251826	T	C	0.530639	1.08185	0.043635	0.0714996	7	12251826	T	C	0.531503	1.10253	0.0309971	0.00164823	7	12251826	12251826	C	T	intronic	TMEM106B					7p21.3									rs1019306
rs1019308	7	12251726	G	C	0.0003093	0.9129	7	12251726	G	C	0.469361	0.924028	0.0436337	0.0702819	7	12251726	G	C	0.468295	0.907307	0.0309932	0.00170732	7	12251726	12251726	G	C	intronic	TMEM106B					7p21.3									rs1019308
rs10193698	2	228495796	G	A	0.0001218	1.1023	2	228495796	G	A	0.530893	1.15958	0.0435688	0.000682692	2	228495796	G	A	0.548548	1.07408	0.0311566	0.0218976	2	228495796	228495796	G	A	intronic	C2orf83					2q36.3									rs10193698
rs10197006	2	201314326	T	C	0.0003737	1.0934	2	201314326	T	C	0.50771	1.05044	0.0430944	0.253543	2	201314326	T	C	0.48798	1.11621	0.0308899	0.000369575	2	201314326	201314326	T	C	intronic	SPATS2L					2q33.1									rs10197006
rs10198257	2	28196311	T	C	0.0002996	1.1175	2	28196311	T	C	0.242601	1.10083	0.0525793	0.0662167	2	28196311	T	C	0.237727	1.12622	0.0378585	0.00156831	2	28196311	28196311	T	C	intronic	BABAM2					2p23.2									rs10198257
rs10202360	2	25420865	C	A	0.0004247	0.8941	2	25420865	C	A	0.197982	0.86019	0.0546318	0.00631431	2	25420865	C	A	0.195429	0.911971	0.0390107	0.0188783	2	25420865	25420865	A	C	intergenic	POMC;LINC01381	dist=29145;dist=6317				2p23.3									rs10202360
rs10203871	2	79890454	G	C	0.0004621	0.9079	2	79890454	G	C	0.290047	0.932696	0.0474828	0.143508	2	79890454	G	C	0.2912	0.895584	0.0338818	0.00120066	2	79890454	79890454	C	G	intronic	CTNNA2					2p12									rs10203871
rs10204896	2	25427035	T	A	0.0003812	0.8929	2	25427035	T	A	0.198737	0.857896	0.0547992	0.00559413	2	25427035	T	A	0.19582	0.911409	0.0391785	0.0185974	2	25427035	25427035	A	T	upstream	LINC01381	dist=147				2p23.3									rs10204896
rs10212501	3	73346745	G	A	1.8e-05	0.8736	3	73346745	G	A	0.804717	0.879134	0.054097	0.0162644	3	73346745	G	A	0.807143	0.870786	0.0387637	0.00031204	3	73346745	73346745	G	A	intergenic	PPP4R2;PDZRN3	dist=228393;dist=84836				3p13									rs10212501
rs10218540	1	191140131	T	C	0.0002774	1.0972	1	191140131	T	C	0.587117	1.13616	0.0436166	0.00349951	1	191140131	T	C	0.594401	1.07746	0.0314585	0.0178765	1	191140131	191140131	C	T	intergenic	LINC01720;LINC01680	dist=369343;dist=50158				1q31.2									rs10218540
rs10218669	1	191140178	T	C	0.0002797	0.9115	1	191140178	T	C	0.412867	0.880128	0.0436232	0.00349571	1	191140178	T	C	0.405626	0.928183	0.0314619	0.0180131	1	191140178	191140178	T	C	intergenic	LINC01720;LINC01680	dist=369390;dist=50111				1q31.2									rs10218669
rs10218765	1	191141188	G	C	0.0002549	0.9107	1	191141188	G	C	0.41287	0.879333	0.0437287	0.00334648	1	191141188	G	C	0.405751	0.927468	0.0315238	0.0170746	1	191141188	191141188	G	C	intergenic	LINC01720;LINC01680	dist=370400;dist=49101				1q31.2									rs10218765
rs10223241	5	88412388	T	C	0.0001837	0.891	5	88412388	T	C	0.794776	0.887191	0.0529176	0.0225947	5	88412388	T	C	0.794481	0.892993	0.0379705	0.00267027	5	88412388	88412388	T	C	ncRNA_intronic	MEF2C-AS1					5q14.3									rs10223241
rs10224354	7	143569	T	C	0.0002952	0.6644	7	143569	T	C	0.0156301	0.761196	0.201044	0.185242	7	143569	T	C	0.0174664	0.623948	0.136577	0.000908077	7	143569	143569	C	T	downstream	LOC102723672	dist=876				7p22.3									rs10224354
rs10224543	7	76711313	T	C	0.0004121	0.9003	7	76711313	T	C	0.312065	0.857903	0.0505243	0.00255869	7	76711313	T	C	0.297762	0.923637	0.0367561	0.0312371	7	76711313	76711313	T	C	ncRNA_exonic	FAM185BP					7q11.23									rs10224543
rs10225292	7	156173238	T	C	0.0002096	1.0988	7	156173238	T	C	0.589161	1.078	0.0437934	0.0867801	7	156173238	T	C	0.585607	1.10946	0.0311935	0.0008881	7	156173238	156173238	T	C	intergenic	LOC389602;LOC285889	dist=412153;dist=57245				7q36.3									rs10225292
rs10227195	7	11114688	T	C	0.0002223	0.8581	7	11114688	T	C	0.0997178	0.903783	0.0733812	0.171478	7	11114688	T	C	0.107706	0.837441	0.0502438	0.000501478	7	11114688	11114688	C	T	intronic	PHF14					7p21.3									rs10227195
rs10229206	7	79585451	T	C	0.0003092	1.103	7	79585451	T	C	0.296338	1.14709	0.0465346	0.00299079	7	79585451	T	C	0.301448	1.08085	0.0334754	0.0197675	7	79585451	79585451	T	C	intergenic	MAGI2-AS3;GNAI1	dist=484927;dist=178689				7q21.11									rs10229206
rs10231114	7	11057885	G	A	6.217e-05	0.8474	7	11057885	G	A	0.100489	0.903749	0.0730544	0.169426	7	11057885	G	A	0.108528	0.822113	0.0501461	0.000120849	7	11057885	11057885	A	G	intronic	PHF14					7p21.3									rs10231114
rs10236514	7	79577451	G	C	0.0003078	0.9065	7	79577451	G	C	0.703236	0.871619	0.0465829	0.00298431	7	79577451	G	C	0.697879	0.9251	0.0335058	0.0197135	7	79577451	79577451	C	G	intergenic	MAGI2-AS3;GNAI1	dist=476927;dist=186689				7q21.11									rs10236514
rs10237226	7	79602157	T	C	0.0001738	0.7316	7	79602157	T	C	0.0253051	0.738575	0.141834	0.0380753	7	79602157	T	C	0.0256011	0.727887	0.102848	0.00271828	7	79602157	79602157	C	T	intergenic	MAGI2-AS3;GNAI1	dist=501633;dist=161983				7q21.11									rs10237226
rs10237443	7	95233266	T	A	0.0002756	0.894	7	95233266	T	A	0.209388	0.902436	0.0526218	0.0525949	7	95233266	T	A	0.211613	0.889627	0.0380007	0.00224282	7	95233266	95233266	A	T	intergenic	PDK4;DYNC1I1	dist=7341;dist=168552				7q21.3									rs10237443
rs10238951	7	142699780	C	A	0.0003365	1.148	7	142699780	C	A	0.112108	1.17989	0.0671995	0.012438	7	142699780	C	A	0.121046	1.1328	0.0469858	0.00730627	7	142699780	142699780	A	C	intergenic	KEL;OR9A2	dist=40277;dist=23507				7q34									rs10238951
rs10240831	7	11105452	T	A	0.0002111	0.8566	7	11105452	T	A	0.0980217	0.900033	0.073695	0.156486	7	11105452	T	A	0.10528	0.836748	0.050715	0.000533628	7	11105452	11105452	A	T	intronic	PHF14					7p21.3									rs10240831
rs10242840	7	9563337	G	A	0.0004751	0.8762	7	9563337	G	A	0.134966	0.882229	0.0649265	0.0558894	7	9563337	G	A	0.133385	0.873118	0.0465305	0.00389949	7	9563337	9563337	A	G	intergenic	NXPH1;PER4	dist=770744;dist=110563				7p21.3									rs10242840
rs10243382	7	142694708	T	G	0.0002104	0.8673	7	142694708	T	G	0.887493	0.844537	0.0671274	0.0105737	7	142694708	T	G	0.878436	0.878589	0.0468506	0.00520683	7	142694708	142694708	T	G	intergenic	KEL;OR9A2	dist=35205;dist=28579				7q34									rs10243382
rs10245361	7	148717	G	C	0.0003354	0.6719	7	148717	G	C	0.015249	0.789732	0.199325	0.24631	7	148717	G	C	0.0178213	0.624959	0.133432	0.000713877	7	148717	148717	C	G	ncRNA_intronic	LOC102723672					7p22.3									rs10245361
rs10246481	7	156184748	G	A	0.0004284	0.9137	7	156184748	G	A	0.407984	0.947563	0.0440566	0.221974	7	156184748	G	A	0.417717	0.89696	0.0314744	0.000563157	7	156184748	156184748	A	G	intergenic	LOC389602;LOC285889	dist=423663;dist=45735				7q36.3									rs10246481
rs10250470	7	52270536	G	A	4.386e-05	1.126	7	52270536	G	A	0.291726	1.19211	0.049831	0.000377794	7	52270536	G	A	0.303994	1.0934	0.0357205	0.0120998	7	52270536	52270536	G	A	intergenic	COBL;POM121L12	dist=885978;dist=832813				7p12.1									rs10250470
rs10253375	7	10993058	C	A	0.0004103	0.8605	7	10993058	C	A	0.0949966	0.904885	0.0749434	0.185924	7	10993058	C	A	0.101682	0.840125	0.0516594	0.000888444	7	10993058	10993058	A	C	intergenic	NDUFA4;PHF14	dist=13245;dist=20441				7p21.3									rs10253375
rs10254374	7	142732827	G	A	0.0004159	1.2088	7	142732827	G	A	0.0536701	1.30501	0.0950002	0.00393893	7	142732827	G	A	0.0604694	1.16606	0.0651428	0.0166215	7	142732827	142732827	A	G	intergenic	OR9A2;OR6V1	dist=8608;dist=16611				7q34									rs10254374
rs10256300	7	11064105	G	A	5.624e-05	0.8466	7	11064105	G	A	0.100325	0.903258	0.0730365	0.167072	7	11064105	G	A	0.108412	0.821216	0.0501271	0.000110219	7	11064105	11064105	A	G	intronic	PHF14					7p21.3									rs10256300
rs10256437	7	142700712	T	G	0.0001981	1.1536	7	142700712	T	G	0.112891	1.183	0.0670596	0.0109305	7	142700712	T	G	0.121563	1.13955	0.0468406	0.00479215	7	142700712	142700712	G	T	intergenic	KEL;OR9A2	dist=41209;dist=22575				7q34									rs10256437
rs10256594	7	142708025	T	C	0.0003048	0.8701	7	142708025	T	C	0.887897	0.846467	0.0672315	0.0118157	7	142708025	T	C	0.878977	0.881899	0.0470222	0.00689306	7	142708025	142708025	T	C	intergenic	KEL;OR9A2	dist=48522;dist=15262				7q34									rs10256594
rs10259820	7	80692057	G	A	0.0003703	0.8994	7	80692057	G	A	0.773897	0.82789	0.0526419	0.000282731	7	80692057	G	A	0.75056	0.935171	0.0361004	0.062335	7	80692057	80692057	G	A	intergenic	SEMA3C;LOC105369146	dist=140362;dist=453006				7q21.11									rs10259820
rs10263193	7	11040871	G	A	0.0001274	0.8534	7	11040871	G	A	0.101508	0.913399	0.0731314	0.218832	7	11040871	G	A	0.109722	0.826454	0.0502013	0.000184903	7	11040871	11040871	A	G	intronic	PHF14					7p21.3									rs10263193
rs10263323	7	11040929	G	A	7.124e-05	0.8485	7	11040929	G	A	0.100648	0.904235	0.0730551	0.171682	7	11040929	G	A	0.108486	0.823331	0.0501978	0.000137909	7	11040929	11040929	A	G	intronic	PHF14					7p21.3									rs10263323
rs10263654	7	11024745	T	G	0.0003143	1.1657	7	11024745	T	G	0.904859	1.11323	0.0748583	0.155499	7	11024745	T	G	0.898517	1.19164	0.0517256	0.000836061	7	11024745	11024745	T	G	intronic	PHF14					7p21.3									rs10263654
rs10267002	7	11041581	G	A	7.236e-05	0.8486	7	11041581	G	A	0.10069	0.904066	0.0730506	0.170868	7	11041581	G	A	0.108512	0.823587	0.0501991	0.000141351	7	11041581	11041581	A	G	intronic	PHF14					7p21.3									rs10267002
rs10267293	7	11064548	T	C	6.277e-05	0.8475	7	11064548	T	C	0.100021	0.906316	0.073094	0.181852	7	11064548	T	C	0.108396	0.8212	0.0501254	0.000109986	7	11064548	11064548	C	T	intronic	PHF14					7p21.3									rs10267293
rs1026903	7	11061875	G	A	5.816e-05	0.8469	7	11061875	G	A	0.100358	0.903505	0.0730481	0.168271	7	11061875	G	A	0.108443	0.821478	0.0501341	0.000113281	7	11061875	11061875	A	G	intronic	PHF14					7p21.3									rs1026903
rs10269354	7	11060128	G	C	6.727e-05	0.8481	7	11060128	G	C	0.100108	0.906844	0.0731175	0.18457	7	11060128	G	C	0.108462	0.821739	0.0501392	0.000116346	7	11060128	11060128	C	G	intronic	PHF14					7p21.3									rs10269354
rs10270872	7	79587094	G	A	0.0002238	0.9041	7	79587094	G	A	0.709128	0.865917	0.046946	0.00201105	7	79587094	G	A	0.702455	0.924264	0.0336088	0.0186759	7	79587094	79587094	A	G	intergenic	MAGI2-AS3;GNAI1	dist=486570;dist=177046				7q21.11									rs10270872
rs10272435	7	79679666	G	C	6.303e-05	1.3898	7	79679666	G	C	0.973608	1.46332	0.137479	0.00754179	7	79679666	G	C	0.97561	1.35041	0.102678	0.0044542	7	79679666	79679666	G	C	intergenic	MAGI2-AS3;GNAI1	dist=579142;dist=84474				7q21.11									rs10272435
rs10273693	7	142718477	G	A	0.0003009	1.1495	7	142718477	G	A	0.113307	1.179	0.0671662	0.0128167	7	142718477	G	A	0.121928	1.13526	0.0470636	0.00642421	7	142718477	142718477	A	G	intergenic	KEL;OR9A2	dist=58974;dist=4810				7q34									rs10273693
rs10273773	7	142712363	T	C	0.0002913	0.8696	7	142712363	T	C	0.887632	0.84705	0.0672893	0.0122508	7	142712363	T	C	0.878682	0.880792	0.0470903	0.00642472	7	142712363	142712363	T	C	intergenic	KEL;OR9A2	dist=52860;dist=10924				7q34									rs10273773
rs10274831	7	156175708	C	A	0.0001895	1.0993	7	156175708	C	A	0.588855	1.07662	0.0437354	0.0918333	7	156175708	C	A	0.584882	1.11092	0.0311211	0.000741491	7	156175708	156175708	C	A	intergenic	LOC389602;LOC285889	dist=414623;dist=54775				7q36.3									rs10274831
rs10277182	7	142718902	G	A	0.0001684	1.155	7	142718902	G	A	0.116156	1.18426	0.0669021	0.0102635	7	142718902	G	A	0.126787	1.14099	0.0467137	0.0042977	7	142718902	142718902	A	G	intergenic	KEL;OR9A2	dist=59399;dist=4385				7q34									rs10277182
rs10277845	7	11024966	C	A	0.0003683	0.8593	7	11024966	C	A	0.0949455	0.901282	0.0749211	0.168977	7	11024966	C	A	0.101553	0.840058	0.0517109	0.00089413	7	11024966	11024966	A	C	intronic	PHF14					7p21.3									rs10277845
rs10278055	7	79682977	T	C	5.8e-05	1.3919	7	79682977	T	C	0.97358	1.46332	0.137519	0.0075587	7	79682977	T	C	0.975493	1.35368	0.102615	0.00412818	7	79682977	79682977	T	C	intergenic	MAGI2-AS3;GNAI1	dist=582453;dist=81163				7q21.11									rs10278055
rs10279637	7	142693619	C	A	0.0002266	0.8678	7	142693619	C	A	0.886548	0.849302	0.0670382	0.0133954	7	142693619	C	A	0.878343	0.877067	0.0469239	0.00469325	7	142693619	142693619	C	A	intergenic	KEL;OR9A2	dist=34116;dist=29668				7q34									rs10279637
rs10279849	7	76711020	C	A	0.0004239	1.1105	7	76711020	C	A	0.688545	1.16688	0.050517	0.00238514	7	76711020	C	A	0.703019	1.08171	0.0367765	0.0332719	7	76711020	76711020	A	C	ncRNA_exonic	FAM185BP					7q11.23									rs10279849
rs10279863	7	11125414	G	A	0.0001192	0.8567	7	11125414	G	A	0.105413	0.925033	0.071567	0.2792	7	11125414	G	A	0.116626	0.827014	0.0485636	0.000117068	7	11125414	11125414	A	G	intronic	PHF14					7p21.3									rs10279863
rs10282265	7	142729462	T	C	0.0002082	1.1535	7	142729462	T	C	0.11454	1.18593	0.0671432	0.00989121	7	142729462	T	C	0.124052	1.1379	0.0469834	0.00543203	7	142729462	142729462	C	T	intergenic	OR9A2;OR6V1	dist=5243;dist=19976				7q34									rs10282265
rs1028364	22	28332154	G	A	0.0001631	0.9044	22	28332154	G	A	0.326411	0.932106	0.046001	0.12738	22	28332154	G	A	0.343175	0.890739	0.0326926	0.000421806	22	28332154	28332154	A	G	ncRNA_intronic	TTC28-AS1					22q12.1									rs1028364
rs1030583	18	59735683	G	C	5.423e-05	1.1142	18	59735683	G	C	0.320683	1.09224	0.046091	0.0547144	18	59735683	G	C	0.320116	1.12563	0.0329331	0.000304819	18	59735683	59735683	C	G	intronic	PIGN				Multiple congenital anomalies-hypotonia-seizures syndrome 1, Autosomal recessive	18q21.33									rs1030583
rs1034721	7	79676723	T	C	0.0001457	1.3597	7	79676723	T	C	0.973267	1.42053	0.136293	0.0127215	7	79676723	T	C	0.97474	1.32766	0.100501	0.00604564	7	79676723	79676723	T	C	intergenic	MAGI2-AS3;GNAI1	dist=576199;dist=87417				7q21.11									rs1034721
rs1035777	19	37094435	T	G	4.067e-05	0.8972	19	37094435	T	G	0.345538	0.872741	0.0453356	0.00279469	19	37094435	T	G	0.341717	0.910093	0.0325247	0.00388348	19	37094435	37094435	T	G	intronic	ZNF529					19q13.12									rs1035777
rs1037150	5	29576575	T	A	0.0001914	1.1021	5	29576575	T	A	0.353167	1.17339	0.0450885	0.000362703	5	29576575	T	A	0.37123	1.06798	0.0319406	0.0391108	5	29576575	29576575	A	T	intergenic	LINC02064;LOC105374704	dist=180492;dist=304092				5p13.3									rs1037150
rs1038194	9	137855579	G	A	0.0001022	1.362	9	137855579	G	A	0.976521	1.195	0.144225	0.225094	9	137855579	G	A	0.970708	1.44202	0.0953057	0.000202191	9	137855579	137855579	A	G	intergenic	FCN1;OLFM1	dist=45730;dist=111510				9q34.3									rs1038194
rs1038195	9	137855660	T	C	0.0001036	0.7345	9	137855660	T	C	0.0234863	0.836784	0.144199	0.224895	9	137855660	T	C	0.029295	0.693789	0.0952937	0.000205442	9	137855660	137855660	T	C	intergenic	FCN1;OLFM1	dist=45811;dist=111429				9q34.3									rs1038195
rs10399971	10	124155845	T	C	0.0004725	1.1411	10	124155845	T	C	0.866511	1.22067	0.0640792	0.0021798	10	124155845	T	C	0.874524	1.10095	0.0467529	0.041223	10	124155845	124155845	T	C	intronic	PLEKHA1					10q26.13									rs10399971
rs10400054	10	106764193	C	A	0.0002243	1.1249	10	106764193	C	A	0.183983	1.16118	0.0553838	0.00637825	10	106764193	C	A	0.189247	1.1073	0.0390075	0.0084757	10	106764193	106764193	A	C	intronic	SORCS3					10q25.1									rs10400054
rs10400055	10	106764204	G	A	0.0002235	1.1249	10	106764204	G	A	0.183986	1.16116	0.0553831	0.00638181	10	106764204	G	A	0.18924	1.10735	0.0390076	0.00844571	10	106764204	106764204	A	G	intronic	SORCS3					10q25.1									rs10400055
rs10400180	10	106755196	T	G	0.0002562	0.8922	10	106755196	T	G	0.806473	0.858118	0.0543161	0.00440252	10	106755196	T	G	0.798084	0.909515	0.0380924	0.0121988	10	106755196	106755196	T	G	intronic	SORCS3					10q25.1									rs10400180
rs10402182	19	37160529	T	C	2.729e-05	1.1173	19	37160529	T	C	0.653781	1.1472	0.0453288	0.00255763	19	37160529	T	C	0.65768	1.10214	0.0325347	0.00288554	19	37160529	37160529	T	C	intergenic	ZNF461;LINC01534	dist=2774;dist=15812				19q13.12									rs10402182
rs10403456	19	37162857	T	C	2.694e-05	0.895	19	37162857	T	C	0.346235	0.871642	0.0453273	0.00254772	19	37162857	T	C	0.342316	0.907248	0.0325332	0.00285981	19	37162857	37162857	C	T	intergenic	ZNF461;LINC01534	dist=5102;dist=13484				19q13.12									rs10403456
rs10407919	19	37146299	G	A	5.046e-05	1.1132	19	37146299	G	A	0.654373	1.14557	0.0453526	0.00284917	19	37146299	G	A	0.659174	1.09685	0.0325677	0.00465727	19	37146299	37146299	G	A	intronic	ZNF461					19q13.12									rs10407919
rs10409178	19	55017285	T	C	0.0003799	0.8524	19	55017285	T	C	0.107386	0.860295	0.0765986	0.0521495	19	55017285	T	C	0.105814	0.84823	0.055515	0.00342048	19	55017285	55017285	C	T	intronic	LAIR2					19q13.42									rs10409178
rs10425266	19	58694416	G	C	0.0002247	1.125	19	58694416	G	C	0.190191	1.11573	0.0549245	0.0444966	19	58694416	G	C	0.192185	1.1298	0.0392414	0.00170596	19	58694416	58694416	C	G	UTR5	ZNF274	NM_133502:c.-917C>G;NM_001278734:c.-2756C>G;NM_016325:c.-917C>G;NM_016324:c.-23730C>G				19q13.43									rs10425266
rs10425685	19	58703085	G	C	0.0002063	1.125	19	58703085	G	C	0.190075	1.11628	0.054624	0.0423804	19	58703085	G	C	0.192326	1.12947	0.0389949	0.0016357	19	58703085	58703085	C	G	intronic	ZNF274					19q13.43									rs10425685
rs10432259	18	59763727	T	G	0.0002788	0.9068	18	59763727	T	G	0.68686	0.920669	0.0462765	0.073069	18	59763727	T	G	0.686488	0.89974	0.0331109	0.00134921	18	59763727	59763727	T	G	intronic	PIGN				Multiple congenital anomalies-hypotonia-seizures syndrome 1, Autosomal recessive	18q21.33									rs10432259
rs10435676	8	5071097	T	A	0.0004526	0.8731	8	5071097	T	A	0.880415	0.848202	0.0663282	0.0118092	8	5071097	T	A	0.881391	0.886201	0.0476489	0.0104094	8	5071097	5071097	T	A	intergenic	CSMD1;LOC100287015	dist=218769;dist=1189980				8p23.2									rs10435676
rs10439296	2	172828330	T	C	0.0002976	0.8692	2	172828330	T	C	0.893977	0.782534	0.0684258	0.000243663	2	172828330	T	C	0.880097	0.913375	0.047048	0.0522392	2	172828330	172828330	C	T	intronic	HAT1					2q31.1									rs10439296
rs10441647	8	5068924	G	A	0.0004795	0.8735	8	5068924	G	A	0.879592	0.848252	0.0663271	0.0118428	8	5068924	G	A	0.880538	0.886873	0.0477013	0.0109985	8	5068924	5068924	A	G	intergenic	CSMD1;LOC100287015	dist=216596;dist=1192153				8p23.2									rs10441647
rs10446858	4	52953238	G	A	0.0004565	1.6003	4	52953238	G	A	0.984299	2.14288	0.212997	0.000713118	4	52953238	G	A	0.987604	1.32083	0.172719	0.115705	4	52953238	52953238	A	G	intronic	SPATA18					4q12									rs10446858
rs10453830	1	191109549	G	A	0.0004096	1.1585	1	191109549	G	A	0.0984485	1.24318	0.0722318	0.00211354	1	191109549	G	A	0.101043	1.11855	0.0509489	0.0263126	1	191109549	191109549	A	G	intergenic	LINC01720;LINC01680	dist=338761;dist=80740				1q31.2									rs10453830
rs10453832	1	191107592	T	C	0.0004027	1.1587	1	191107592	T	C	0.098413	1.24318	0.0722347	0.00211407	1	191107592	T	C	0.100985	1.11887	0.0509496	0.0259254	1	191107592	191107592	C	T	intergenic	LINC01720;LINC01680	dist=336804;dist=82697				1q31.2									rs10453832
rs10455650	6	68858250	G	A	0.0002419	1.1249	6	68858250	G	A	0.818236	1.01751	0.0564833	0.758877	6	68858250	G	A	0.79862	1.17997	0.0389636	2.61313e-05	6	68858250	68858250	G	A	intergenic	LOC102723883;LOC101928280	dist=87856;dist=78612				6q12									rs10455650
rs10455651	6	68860309	C	A	0.000258	1.1241	6	68860309	C	A	0.818447	1.01498	0.056388	0.792249	6	68860309	C	A	0.798451	1.18001	0.0388831	2.50597e-05	6	68860309	68860309	C	A	intergenic	LOC102723883;LOC101928280	dist=89915;dist=76553				6q12									rs10455651
rs10463075	5	159358037	G	A	0.000426	1.1316	5	159358037	G	A	0.158122	1.08402	0.0594669	0.172251	5	159358037	G	A	0.150775	1.15786	0.0434595	0.000645208	5	159358037	159358037	A	G	intronic	ADRA1B					5q33.3									rs10463075
rs10463481	5	122386056	T	G	0.0002063	1.1069	5	122386056	T	G	0.685818	1.12485	0.0470805	0.0128542	5	122386056	T	G	0.691467	1.09789	0.0336484	0.00569012	5	122386056	122386056	T	G	intergenic	PPIC;LOC105379152	dist=13631;dist=35871				5q23.2									rs10463481
rs10471997	5	56338222	T	G	0.0001322	1.2517	5	56338222	T	G	0.942067	1.16913	0.102174	0.131531	5	56338222	T	G	0.938953	1.29452	0.0717677	0.000432989	5	56338222	56338222	T	G	intergenic	MIER3;GPBP1	dist=90265;dist=131553				5q11.2									rs10471997
rs10477735	5	100918100	T	C	0.0004511	0.8892	5	100918100	T	C	0.832323	0.885495	0.0571779	0.0317981	5	100918100	T	C	0.834104	0.891088	0.0413089	0.0048639	5	100918100	100918100	T	C	intergenic	ST8SIA4;SLCO4C1	dist=679111;dist=651592				5q21.1									rs10477735
rs10481393	8	143559166	T	C	2.744e-05	1.1571	8	143559166	T	C	0.158641	1.1672	0.0601539	0.00931756	8	143559166	T	C	0.159121	1.15207	0.0426583	0.00079175	8	143559166	143559166	T	C	intronic	ADGRB1					8q24.3									rs10481393
rs10481394	8	143559431	T	C	9.547e-06	1.1627	8	143559431	T	C	0.167496	1.1754	0.0590454	0.00561197	8	143559431	T	C	0.169701	1.15639	0.0416676	0.000421655	8	143559431	143559431	T	C	intronic	ADGRB1					8q24.3									rs10481394
rs10486917	7	79676314	T	G	0.0001015	1.3659	7	79676314	T	G	0.972425	1.43572	0.134362	0.00929113	7	79676314	T	G	0.974369	1.32864	0.0999792	0.00566116	7	79676314	79676314	T	G	intergenic	MAGI2-AS3;GNAI1	dist=575790;dist=87826				7q21.11									rs10486917
rs10489368	1	168912746	T	A	0.0004205	0.8415	1	168912746	T	A	0.0663589	0.92531	0.0864129	0.372537	1	168912746	T	A	0.074283	0.804599	0.0593714	0.000328425	1	168912746	168912746	A	T	ncRNA_intronic	LINC00970					1q24.2									rs10489368
rs10494884	1	207847876	T	C	0.0002745	1.0962	1	207847876	T	C	0.444321	1.07632	0.0432488	0.08873	1	207847876	T	C	0.435783	1.1067	0.031112	0.00109996	1	207847876	207847876	C	T	intronic	CR1L					1q32.2									rs10494884
rs10503065	18	59791520	G	A	0.0003129	1.1019	18	59791520	G	A	0.313442	1.08596	0.0463009	0.0738758	18	59791520	G	A	0.314275	1.11022	0.0331138	0.00151597	18	59791520	59791520	A	G	intronic	PIGN				Multiple congenital anomalies-hypotonia-seizures syndrome 1, Autosomal recessive	18q21.33									rs10503065
rs10503512	8	14548546	T	C	0.0004946	0.9162	8	14548546	T	C	0.471544	0.939463	0.0430728	0.14726	8	14548546	T	C	0.483406	0.904445	0.0309248	0.00116623	8	14548546	14548546	T	C	intronic	SGCZ					8p22									rs10503512
rs10503921	8	32441335	T	A	0.0003127	0.902	8	32441335	T	A	0.747066	0.895154	0.0493647	0.0239689	8	32441335	T	A	0.745653	0.905455	0.0351263	0.00446124	8	32441335	32441335	T	A	intronic	NRG1					8p12									rs10503921
rs10508859	10	37908884	G	A	5.071e-06	0.8484	10	37908884	G	A	0.861938	0.836743	0.0621911	0.00363334	10	37908884	G	A	0.862333	0.854314	0.0442347	0.000309463	10	37908884	37908884	A	G	intergenic	MTRNR2L7;ZNF248	dist=17025;dist=156570				10p11.21									rs10508859
rs10508864	10	38544919	G	C	4.44e-08	0.8106	10	38544919	G	C	0.876314	0.82933	0.0654856	0.00368137	10	38544919	G	C	0.880708	0.800961	0.0473547	1.7444e-06	10	38544919	38544919	G	C	intergenic	LOC100129055;HSD17B7P2	dist=41646;dist=100389				10p11.1									rs10508864
rs10509196	10	65593550	G	C	0.0001963	1.2145	10	65593550	G	C	0.93486	1.23618	0.0890383	0.019437	10	65593550	G	C	0.938076	1.20329	0.0644058	0.00474926	10	65593550	65593550	G	C	intergenic	REEP3;ANXA2P3	dist=208667;dist=991735				10q21.3									rs10509196
rs10515312	5	100906519	T	G	0.0002462	1.1277	5	100906519	T	G	0.176471	1.14271	0.0560826	0.0162733	5	100906519	T	G	0.176848	1.12001	0.0404068	0.00468377	5	100906519	100906519	G	T	intergenic	ST8SIA4;SLCO4C1	dist=667530;dist=663173				5q21.1									rs10515312
rs10567894	1	90013569	I	D	0.0004342	1.2098	1	90013569	I	D	0.941857	1.16011	0.0935779	0.117493	1	90013569	I	D	0.939292	1.23565	0.066376	0.0017515	1	90013570	90013571	TT	-	intronic	LRRC8B					1p22.2									rs10567894
rs10572554	2	33787976	I	D	9.819e-05	0.7605	2	33787976	I	D	0.0435656	0.754898	0.119923	0.0219397	2	33787976	I	D	0.0426184	0.763377	0.0867836	0.00236409
rs1057536	14	38063120	T	C	0.0001791	0.9049	14	38063120	T	C	0.3264	0.921439	0.0460163	0.0762772	14	38063120	T	C	0.337167	0.896657	0.0327254	0.000897233	14	38063120	38063120	T	C	intronic	FOXA1					14q21.1									rs1057536
rs10581032	11	25962759	I	D	0.0001362	1.1166	11	25962759	I	D	0.750027	1.1025	0.0498591	0.0515455	11	25962759	I	D	0.747728	1.12377	0.0354712	0.0010783	11	25962760	25962761	AT	-	intergenic	LUZP2;ANO3	dist=858574;dist=247909				11p14.3									rs10581032
rs1062731	22	28248840	T	C	0.0001794	0.8955	22	28248840	T	C	0.227273	0.897591	0.0513213	0.0364466	22	28248840	T	C	0.236935	0.894474	0.0359794	0.00207424
rs10645054	17	36447662	I	D	0.0003416	1.2184	17	36447662	I	D	0.943571	1.23913	0.0957714	0.0281822	17	36447662	I	D	0.940204	1.20821	0.0674538	0.0058369	17	36447663	36447666	AACC	-	intergenic	LOC440434;MRPL45	dist=34407;dist=5323				17q12									rs10645054
rs10683845	8	32443631	I	D	9.44e-05	1.1155	8	32443631	I	D	0.27331	1.11716	0.0483645	0.0212334	8	32443631	I	D	0.275321	1.11459	0.0343079	0.00147117	8	32443631	32443631	-	AAT	intronic	NRG1					8p12									rs10683845
rs1068906	23	82675927	T	C	0.000474	0.9255	23	82675927	T	C	0.56326	0.909039	0.0372616	0.0103211	X	82675927	T	C	0.549452	0.934644	0.0275382	0.0140161	X	82675927	82675927	T	C	intergenic	NONE;POU3F4	dist=NONE;dist=87342				Xq21.1									rs1068906
rs1068907	23	82623043	G	A	0.000443	0.9252	23	82623043	G	A	0.561711	0.912001	0.0372244	0.0131537	X	82623043	G	A	0.550197	0.932509	0.0275158	0.0110177	X	82623043	82623043	G	A	intergenic	NONE;POU3F4	dist=NONE;dist=140226				Xq21.1									rs1068907
rs1068908	23	82622707	T	C	0.0004429	1.0808	23	82622707	T	C	0.438296	1.09648	0.0372249	0.0131626	X	82622707	T	C	0.449808	1.07238	0.0275163	0.0110122	X	82622707	82622707	C	T	intergenic	NONE;POU3F4	dist=NONE;dist=140562				Xq21.1									rs1068908
rs1068911	23	82627132	G	A	0.0004424	0.9252	23	82627132	G	A	0.561786	0.912	0.037218	0.0131371	X	82627132	G	A	0.550274	0.932521	0.0275098	0.0110141	X	82627132	82627132	G	A	intergenic	NONE;POU3F4	dist=NONE;dist=136137				Xq21.1									rs1068911
rs10706940	19	37034895	I	D	2.529e-05	0.8944	19	37034895	I	D	0.346449	0.871316	0.0453888	0.00251424	19	37034895	I	D	0.342964	0.906537	0.0326459	0.00273532	19	37034896	37034896	A	-	UTR3	ZNF529	NM_001145650:c.*2872delT;NM_001145649:c.*2872delT;NM_020951:c.*2872delT;NM_001321351:c.*2872delT				19q13.12									rs10706940
rs10714395	1	228607059	I	D	0.0002549	1.1655	1	228607059	I	D	0.90089	1.08062	0.0722356	0.286335	1	228607059	I	D	0.896421	1.21096	0.0513887	0.000245566	1	228607060	228607060	T	-	intergenic	TRIM17;HIST3H3	dist=2477;dist=5486				1q42.13									rs10714395
rs10717817	17	13064453	I	D	0.0004071	0.9135	17	13064453	I	D	0.434582	0.976469	0.0443648	0.591582	17	13064453	I	D	0.462507	0.883634	0.0313271	7.95389e-05	17	13064454	13064454	A	-	intergenic	ELAC2;LINC02093	dist=143073;dist=138044				17p12									rs10717817
rs10718269	5	124295904	I	D	0.0004848	0.9127	5	124295904	I	D	0.348696	0.92349	0.0451479	0.0786506	5	124295904	I	D	0.359036	0.907201	0.0321648	0.00253512	5	124295905	124295905	C	-	intergenic	ZNF608;LOC101927421	dist=215100;dist=76619				5q23.2									rs10718269
rs10734027	10	37909407	T	C	5.174e-06	1.1785	10	37909407	T	C	0.138059	1.19517	0.0621928	0.00362528	10	37909407	T	C	0.137717	1.17023	0.0442318	0.000316449	10	37909407	37909407	T	C	intergenic	MTRNR2L7;ZNF248	dist=17548;dist=156047				10p11.21									rs10734027
rs10739200	9	9820412	T	C	0.0004141	1.1858	9	9820412	T	C	0.0720934	1.18415	0.0837589	0.0403644	9	9820412	T	C	0.071045	1.18666	0.0590644	0.00319166	9	9820412	9820412	C	T	intronic	PTPRD					9p23									rs10739200
rs10739801	9	103514405	G	A	3.575e-05	0.8987	9	103514405	G	A	0.373977	0.933404	0.0448647	0.125189	9	103514405	G	A	0.396773	0.88196	0.0316085	7.38489e-05	9	103514405	103514405	G	A	intergenic	CAVIN4;PLPPR1	dist=163736;dist=276626				9q31.1									rs10739801
rs10741461	11	93011775	C	A	0.0003033	0.9097	11	93011775	C	A	0.513989	0.926756	0.0455595	0.0948923	11	93011775	C	A	0.522702	0.901459	0.0320005	0.00117755	11	93011775	93011775	A	C	intergenic	SLC36A4;DEUP1	dist=80634;dist=52108				11q21									rs10741461
rs10744017	12	13456563	G	A	0.0004561	0.9132	12	13456563	G	A	0.62505	0.950711	0.0441926	0.252035	12	13456563	G	A	0.628936	0.894058	0.0319996	0.000445423	12	13456563	13456563	G	A	intergenic	EMP1;LINC01559	dist=86855;dist=67042				12p13.1									rs10744017
rs10745393	9	137859405	T	C	0.0003645	1.3348	9	137859405	T	C	0.978584	1.12242	0.150021	0.446832	9	137859405	T	C	0.971929	1.43357	0.0962658	0.000294249	9	137859405	137859405	C	T	intergenic	FCN1;OLFM1	dist=49556;dist=107684				9q34.3									rs10745393
rs10746036	12	106064506	T	C	0.000307	1.1016	12	106064506	T	C	0.322322	1.08732	0.0457548	0.066354	12	106064506	T	C	0.311133	1.10917	0.0330926	0.00165823	12	106064506	106064506	T	C	intergenic	C12orf75;CASC18	dist=299210;dist=33475				12q23.3									rs10746036
rs10751027	11	80479488	T	A	0.0003003	0.691	11	80479488	T	A	0.0243276	0.626564	0.17121	0.0081992	11	80479488	T	A	0.0213943	0.729483	0.127503	0.015742	11	80479488	80479488	T	A	intergenic	LOC101928944;MIR4300HG	dist=5642;dist=1111405				11q14.1									rs10751027
rs10753449	1	228672526	G	A	0.0004349	1.1194	1	228672526	G	A	0.805764	1.11768	0.0555929	0.0469021	1	228672526	G	A	0.802958	1.12029	0.0392563	0.00407561	1	228672526	228672526	A	G	intergenic	MIR4666A;RNF187	dist=22673;dist=2542				1q42.13									rs10753449
rs10753450	1	228677270	T	A	0.0004357	0.8936	1	228677270	T	A	0.197203	0.897674	0.0554323	0.0530945	1	228677270	T	A	0.200689	0.891564	0.0391608	0.00362085	1	228677270	228677270	T	A	intronic	RNF187					1q42.13									rs10753450
rs10753978	1	191127873	T	G	0.0002877	1.0972	1	191127873	T	G	0.589794	1.13309	0.0437257	0.00435623	1	191127873	T	G	0.595804	1.07894	0.0315256	0.016108	1	191127873	191127873	G	T	intergenic	LINC01720;LINC01680	dist=357085;dist=62416				1q31.2									rs10753978
rs10753979	1	191132364	T	C	0.0002799	1.097	1	191132364	T	C	0.586878	1.1372	0.0435582	0.00322996	1	191132364	T	C	0.594239	1.07662	0.0314018	0.018896	1	191132364	191132364	C	T	intergenic	LINC01720;LINC01680	dist=361576;dist=57925				1q31.2									rs10753979
rs10753980	1	191134943	T	C	0.000314	0.9123	1	191134943	T	C	0.413049	0.880359	0.043538	0.00349851	1	191134943	T	C	0.405548	0.929377	0.0314086	0.019885	1	191134943	191134943	T	C	intergenic	LINC01720;LINC01680	dist=364155;dist=55346				1q31.2									rs10753980
rs10753981	1	191135172	T	A	0.0003144	0.9123	1	191135172	T	A	0.413048	0.880398	0.0435371	0.00350928	1	191135172	T	A	0.405546	0.929368	0.0314088	0.0198685	1	191135172	191135172	T	A	intergenic	LINC01720;LINC01680	dist=364384;dist=55117				1q31.2									rs10753981
rs10760750	9	103510649	G	C	4.998e-05	0.8999	9	103510649	G	C	0.372664	0.934839	0.045138	0.136187	9	103510649	G	C	0.394569	0.882944	0.031838	9.61982e-05	9	103510649	103510649	G	C	intergenic	CAVIN4;PLPPR1	dist=159980;dist=280382				9q31.1									rs10760750
rs10760752	9	103520395	G	C	4.154e-05	0.8992	9	103520395	G	C	0.374181	0.928455	0.0450238	0.0998453	9	103520395	G	C	0.394635	0.88499	0.0317168	0.000121988	9	103520395	103520395	G	C	intergenic	CAVIN4;PLPPR1	dist=169726;dist=270636				9q31.1									rs10760752
rs10764136	10	37892541	G	A	4.394e-06	1.1805	10	37892541	G	A	0.137585	1.20146	0.0624063	0.00282802	10	37892541	G	A	0.137659	1.17009	0.0443315	0.000329922	10	37892541	37892541	G	A	upstream	MTRNR2L7	dist=682				10p11.21									rs10764136
rs10767477	11	25958706	T	A	7.169e-05	0.8914	11	25958706	T	A	0.248152	0.905204	0.049959	0.0473843	11	25958706	T	A	0.250774	0.884503	0.0355267	0.000599381	11	25958706	25958706	A	T	intergenic	LUZP2;ANO3	dist=854520;dist=251964				11p14.3									rs10767477
rs10773376	12	127735962	T	C	0.0002334	1.0997	12	127735962	T	C	0.34058	1.24181	0.0452967	1.42252e-06	12	127735962	T	C	0.378242	1.03716	0.0314517	0.245505	12	127735962	127735962	C	T	intergenic	LINC02405;LINC02376	dist=191020;dist=22855				12q24.32									rs10773376
rs10775155	15	54396678	G	A	0.0002289	0.7702	15	54396678	G	A	0.97	0.776688	0.126086	0.0394322	15	54396678	G	A	0.967019	0.767202	0.0856784	0.0014425	15	54396678	54396678	A	G	intronic	UNC13C					15q21.3									rs10775155
rs10776917	9	137858479	T	C	0.0003567	0.7751	9	137858479	T	C	0.0324546	0.865082	0.124602	0.251472	9	137858479	T	C	0.0356528	0.734551	0.0870778	0.000570617	9	137858479	137858479	T	C	intergenic	FCN1;OLFM1	dist=48630;dist=108610				9q34.3									rs10776917
rs10776919	9	137859665	T	G	0.000365	0.7487	9	137859665	T	G	0.021455	0.890094	0.150235	0.443806	9	137859665	T	G	0.0280858	0.697125	0.0965094	0.000297418	9	137859665	137859665	T	G	intergenic	FCN1;OLFM1	dist=49816;dist=107424				9q34.3									rs10776919
rs10778422	12	106088599	T	C	0.0004876	0.913	12	106088599	T	C	0.639637	0.919531	0.0448608	0.0607779	12	106088599	T	C	0.649635	0.90975	0.0320617	0.0030766	12	106088599	106088599	C	T	intergenic	C12orf75;CASC18	dist=323303;dist=9382				12q23.3									rs10778422
rs10787877	10	120656466	T	C	0.0002172	1.0986	10	120656466	T	C	0.479329	1.08327	0.0435107	0.0658873	10	120656466	T	C	0.475551	1.10659	0.0313238	0.00121279	10	120656466	120656466	T	C	intergenic	CACUL1;NANOS1	dist=141708;dist=132762				10q26.11									rs10787877
rs10789985	11	113880679	G	A	0.0004274	0.8634	11	113880679	G	A	0.896566	0.889387	0.0715121	0.0977148	11	113880679	G	A	0.899513	0.85032	0.0513204	0.00133733	11	113880679	113880679	A	G	intergenic	HTR3A;ZBTB16	dist=19645;dist=49752				11q23.2									rs10789985
rs10791289	11	133157383	G	A	2.359e-05	1.1266	11	133157383	G	A	0.730696	1.05651	0.0486586	0.259885	11	133157383	G	A	0.722528	1.16385	0.0346058	1.33918e-05	11	133157383	133157383	G	A	intronic	OPCML					11q25									rs10791289
rs10793499	10	44305838	G	C	0.0004999	1.1726	10	44305838	G	C	0.0805637	1.20449	0.0783953	0.0156445	10	44305838	G	C	0.081815	1.15652	0.056345	0.00886644	10	44305838	44305838	C	G	intergenic	HNRNPA3P1;LINC00619	dist=19973;dist=34916				10q11.21									rs10793499
rs10800980	1	190826430	T	C	0.0004534	1.172	1	190826430	T	C	0.0878909	1.16218	0.0765326	0.0464872	1	190826430	T	C	0.0824658	1.17739	0.0561418	0.00314074	1	190826430	190826430	C	T	intergenic	LINC01720;LINC01680	dist=55642;dist=363859				1q31.2									rs10800980
rs10801009	1	191004325	T	C	0.0004834	1.1553	1	191004325	T	C	0.0989127	1.23121	0.0717504	0.00313231	1	191004325	T	C	0.101647	1.11928	0.0506343	0.0245425	1	191004325	191004325	C	T	intergenic	LINC01720;LINC01680	dist=233537;dist=185964				1q31.2									rs10801009
rs10801025	1	191134723	G	C	0.0004371	0.9146	1	191134723	G	C	0.423378	0.883795	0.0434238	0.00452005	1	191134723	G	C	0.415031	0.931035	0.0312736	0.022487	1	191134723	191134723	G	C	intergenic	LINC01720;LINC01680	dist=363935;dist=55566				1q31.2									rs10801025
rs10801026	1	191138165	C	A	0.0003115	0.9122	1	191138165	C	A	0.413022	0.880433	0.0435592	0.00353622	1	191138165	C	A	0.405559	0.929199	0.0314238	0.0196225	1	191138165	191138165	C	A	intergenic	LINC01720;LINC01680	dist=367377;dist=52124				1q31.2									rs10801026
rs10804335	2	228506941	G	A	0.0003664	1.0955	2	228506941	G	A	0.386688	1.14598	0.0445276	0.00213247	2	228506941	G	A	0.405711	1.07138	0.0312699	0.0272097	2	228506941	228506941	G	A	intergenic	C2orf83;SLC19A3	dist=8905;dist=42985				2q36.3									rs10804335
rs10805439	5	51962682	T	C	0.0002811	1.1089	5	51962682	T	C	0.722309	1.15492	0.0489547	0.00345779	5	51962682	T	C	0.733351	1.08614	0.0349895	0.0186695	5	51962682	51962682	C	T	intergenic	LINC02118;PELO	dist=622939;dist=121092				5q11.2									rs10805439
rs10810049	9	13868750	T	G	0.0004084	0.8906	9	13868750	T	G	0.815939	0.968524	0.0556814	0.564833	9	13868750	T	G	0.825999	0.851919	0.0405338	6.26229e-05	9	13868750	13868750	T	G	intergenic	FLJ41200;LINC00583	dist=437422;dist=59220				9p23									rs10810049
rs10819818	9	103505026	G	C	0.0002505	1.1137	9	103505026	G	C	0.715098	1.08881	0.0513516	0.098731	9	103505026	G	C	0.701729	1.12614	0.0358949	0.000989204	9	103505026	103505026	C	G	intergenic	CAVIN4;PLPPR1	dist=154357;dist=286005				9q31.1									rs10819818
rs10819819	9	103506319	T	C	4.171e-05	1.1122	9	103506319	T	C	0.461014	1.12388	0.0444257	0.00849731	9	103506319	T	C	0.457871	1.10621	0.0319749	0.00157731	9	103506319	103506319	C	T	intergenic	CAVIN4;PLPPR1	dist=155650;dist=284712				9q31.1									rs10819819
rs10819820	9	103506735	G	A	3.955e-05	1.1113	9	103506735	G	A	0.469362	1.11887	0.0439626	0.0105516	9	103506735	G	A	0.464816	1.10741	0.0316341	0.00124553	9	103506735	103506735	A	G	intergenic	CAVIN4;PLPPR1	dist=156066;dist=284296				9q31.1									rs10819820
rs10819821	9	103510310	G	A	0.0001392	1.1159	9	103510310	G	A	0.712967	1.08533	0.0504894	0.106032	9	103510310	G	A	0.698951	1.13095	0.0350419	0.000476055	9	103510310	103510310	A	G	intergenic	CAVIN4;PLPPR1	dist=159641;dist=280721				9q31.1									rs10819821
rs10820010	9	104702383	G	A	0.0001054	1.1219	9	104702383	G	A	0.733039	1.11615	0.0518471	0.0348664	9	104702383	G	A	0.731599	1.12473	0.036172	0.00122845	9	104702383	104702383	G	A	intergenic	GRIN3A;LINC00587	dist=201521;dist=579536				9q31.1									rs10820010
rs10822218	10	65592653	T	C	0.0001727	1.2165	10	65592653	T	C	0.93486	1.23952	0.0890541	0.0179914	10	65592653	T	C	0.93803	1.20467	0.0643972	0.00449518	10	65592653	65592653	T	C	intergenic	REEP3;ANXA2P3	dist=207770;dist=992632				10q21.3									rs10822218
rs10827807	10	37909047	T	C	5.196e-06	1.1787	10	37909047	T	C	0.137711	1.19752	0.0622717	0.00330419	10	37909047	T	C	0.137504	1.16926	0.0442592	0.000343458	10	37909047	37909047	T	C	intergenic	MTRNR2L7;ZNF248	dist=17188;dist=156407				10p11.21									rs10827807
rs10831016	11	93005938	T	C	0.0004957	1.0934	11	93005938	T	C	0.401963	1.06246	0.0443357	0.17118	11	93005938	T	C	0.39329	1.1092	0.0314039	0.000935979	11	93005938	93005938	C	T	intergenic	SLC36A4;DEUP1	dist=74797;dist=57945				11q21									rs10831016
rs10834481	11	24788729	T	A	0.0004634	1.1951	11	24788729	T	A	0.93576	1.05522	0.0884553	0.545488	11	24788729	T	A	0.930386	1.27103	0.062239	0.000159354	11	24788729	24788729	T	A	intronic	LUZP2					11p14.3									rs10834481
rs10834851	11	25944931	G	A	0.0004673	0.9005	11	25944931	G	A	0.227637	0.923218	0.0516361	0.123583	11	25944931	G	A	0.232544	0.889265	0.0367511	0.00151367	11	25944931	25944931	A	G	intergenic	LUZP2;ANO3	dist=840745;dist=265739				11p14.3									rs10834851
rs10834854	11	25950537	G	C	0.0002254	1.1145	11	25950537	G	C	0.75926	1.09457	0.0507006	0.0761606	11	25950537	G	C	0.756057	1.12477	0.0360778	0.00120332	11	25950537	25950537	G	C	intergenic	LUZP2;ANO3	dist=846351;dist=260133				11p14.3									rs10834854
rs10847303	12	127735865	G	A	0.000233	0.9093	12	127735865	G	A	0.659424	0.805254	0.0452975	1.4184e-06	12	127735865	G	A	0.621758	0.964165	0.0314519	0.245448	12	127735865	127735865	G	A	intergenic	LINC02405;LINC02376	dist=190923;dist=22952				12q24.32									rs10847303
rs10847304	12	127740315	T	C	0.0002118	1.0983	12	127740315	T	C	0.394921	1.2069	0.0439317	1.69132e-05	12	127740315	T	C	0.426731	1.04803	0.0309674	0.129456	12	127740315	127740315	C	T	intergenic	LINC02405;LINC02376	dist=195373;dist=18502				12q24.32									rs10847304
rs10847873	12	129925014	T	C	0.0003894	1.1461	12	129925014	T	C	0.874731	1.18119	0.0666394	0.013588	12	129925014	T	C	0.875134	1.12894	0.0470456	0.0106695	12	129925014	129925014	T	C	intronic	TMEM132D					12q24.33									rs10847873
rs10847874	12	129925139	G	A	0.0002593	1.1493	12	129925139	G	A	0.872942	1.18011	0.066188	0.0134545	12	129925139	G	A	0.872696	1.13436	0.0465917	0.00738153	12	129925139	129925139	G	A	intronic	TMEM132D					12q24.33									rs10847874
rs10847875	12	129925631	T	C	0.0002658	1.1491	12	129925631	T	C	0.872873	1.17983	0.0662005	0.0136071	12	129925631	T	C	0.872621	1.13413	0.0466009	0.00748545	12	129925631	129925631	T	C	intronic	TMEM132D					12q24.33									rs10847875
rs10847877	12	129927218	G	A	0.0003067	0.8713	12	129927218	G	A	0.127356	0.848998	0.0662848	0.0146973	12	129927218	G	A	0.12789	0.882581	0.0466819	0.00805959	12	129927218	129927218	A	G	intronic	TMEM132D					12q24.33									rs10847877
rs10852524	16	53922494	T	A	0.0001207	0.9065	16	53922494	T	A	0.451072	0.872776	0.0440554	0.00203158	16	53922494	T	A	0.439075	0.924002	0.0313561	0.0117873	16	53922494	53922494	T	A	intronic	FTO				Growth retardation, developmental delay, facial dysmorphism, Autosomal recessive	16q12.2									rs10852524
rs10853903	19	58714926	T	C	0.0002352	1.1229	19	58714926	T	C	0.18937	1.11847	0.0543593	0.0378598	19	58714926	T	C	0.192602	1.12517	0.0386891	0.0021097	19	58714926	58714926	C	T	intronic	ZNF274					19q13.43									rs10853903
rs10858306	9	137859656	G	A	0.0003697	1.3358	9	137859656	G	A	0.978572	1.12592	0.150347	0.435774	9	137859656	G	A	0.972005	1.43362	0.0966696	0.000310991	9	137859656	137859656	A	G	intergenic	FCN1;OLFM1	dist=49807;dist=107433				9q34.3									rs10858306
rs10861470	12	106084017	G	A	0.0004915	1.0951	12	106084017	G	A	0.360331	1.08619	0.0448351	0.0644714	12	106084017	G	A	0.349993	1.09973	0.0320512	0.0029191	12	106084017	106084017	G	A	intergenic	C12orf75;CASC18	dist=318721;dist=13964				12q23.3									rs10861470
rs10864553	1	12426721	T	C	0.0003238	1.3088	1	12426721	T	C	0.0305118	1.14048	0.125444	0.287943	1	12426721	T	C	0.0269851	1.41226	0.093264	0.00011448	1	12426721	12426721	C	T	intronic	VPS13D					1p36.22									rs10864553
rs10865353	2	66684944	G	A	0.0004519	0.9136	2	66684944	G	A	0.54406	0.924958	0.0442767	0.0778632	2	66684944	G	A	0.553205	0.907833	0.0316764	0.00223918	2	66684944	66684944	G	A	intronic	MEIS1					2p14									rs10865353
rs10867016	8	6216472	G	A	0.0003549	1.2065	8	6216472	G	A	0.0606659	1.27587	0.0906248	0.00582597	8	6216472	G	A	0.0633303	1.17281	0.0645302	0.012097	8	6216472	6216472	G	A	intergenic	CSMD1;LOC100287015	dist=1364144;dist=44605				8p23.1									rs10867016
rs10870330	10	133813997	G	A	0.0004097	1.1717	10	133813997	G	A	0.116122	1.16365	0.0766648	0.0454876	10	133813997	G	A	0.115855	1.17598	0.0553038	0.00299542	10	133813997	133813997	A	G	intergenic	BNIP3;JAKMIP3	dist=18480;dist=65474				10q26.3									rs10870330
rs10875379	8	136712227	C	A	0.0001096	1.1059	8	136712227	C	A	0.647437	1.0429	0.0451787	0.353184	8	136712227	C	A	0.625948	1.13866	0.0318468	4.83148e-05	8	136712227	136712227	C	A	intergenic	KHDRBS3;LINC02055	dist=52375;dist=830814				8q24.23									rs10875379
rs10875380	8	136718900	G	C	4.138e-05	0.9	8	136718900	G	C	0.369561	0.927306	0.0444039	0.0898695	8	136718900	G	C	0.383754	0.886582	0.0315069	0.000139227	8	136718900	136718900	C	G	intergenic	KHDRBS3;LINC02055	dist=59048;dist=824141				8q24.23									rs10875380
rs10875381	8	136719202	G	A	5.102e-05	0.9001	8	136719202	G	A	0.347868	0.946256	0.0450927	0.22138	8	136719202	G	A	0.368038	0.878102	0.0317665	4.55652e-05	8	136719202	136719202	A	G	intergenic	KHDRBS3;LINC02055	dist=59350;dist=823839				8q24.23									rs10875381
rs10884071	10	106731970	G	A	0.0004709	0.8963	10	106731970	G	A	0.810069	0.86711	0.0544927	0.0082032	10	106731970	G	A	0.803024	0.911027	0.038262	0.0142239	10	106731970	106731970	G	A	intronic	SORCS3					10q25.1									rs10884071
rs10886332	10	120650662	T	C	0.0002101	0.9109	10	120650662	T	C	0.524321	0.924605	0.0431472	0.0690995	10	120650662	T	C	0.528475	0.903866	0.0310152	0.00110813	10	120650662	120650662	C	T	intergenic	CACUL1;NANOS1	dist=135904;dist=138566				10q26.11									rs10886332
rs10886334	10	120656002	T	A	0.000254	0.9104	10	120656002	T	A	0.514999	0.925106	0.0438621	0.0757974	10	120656002	T	A	0.518704	0.902896	0.0316221	0.00122693	10	120656002	120656002	A	T	intergenic	CACUL1;NANOS1	dist=141244;dist=133226				10q26.11									rs10886334
rs10894666	11	133157369	G	A	1.912e-05	0.8866	11	133157369	G	A	0.271621	0.944737	0.0485342	0.242822	11	133157369	G	A	0.279756	0.858504	0.0345639	1.17036e-05	11	133157369	133157369	A	G	intronic	OPCML					11q25									rs10894666
rs10894667	11	133157398	G	A	4.19e-05	0.8818	11	133157398	G	A	0.213111	0.9307	0.0529188	0.176639	11	133157398	G	A	0.217357	0.85802	0.0376886	5.66232e-05	11	133157398	133157398	A	G	intronic	OPCML					11q25									rs10894667
rs10904411	10	5124755	T	C	0.000455	0.8917	10	5124755	T	C	0.187946	0.861349	0.0560146	0.00830403	10	5124755	T	C	0.180699	0.907833	0.0402468	0.0170109	10	5124755	5124755	T	C	intronic	AKR1C3					10p15.1									rs10904411
rs10916299	1	228504932	T	C	0.0001595	1.365	1	228504932	T	C	0.974006	1.25516	0.138933	0.109324	1	228504932	T	C	0.975159	1.42852	0.102343	0.000745022	1	228504932	228504932	T	C	intronic	OBSCN					1q42.13									rs10916299
rs10918472	1	166430745	G	A	0.0002283	0.9008	1	166430745	G	A	0.727288	0.939186	0.0484048	0.193483	1	166430745	G	A	0.743019	0.881357	0.0349812	0.000276537	1	166430745	166430745	G	A	intergenic	FAM78B;LINC01675	dist=294753;dist=14264				1q24.1									rs10918472
rs10918473	1	166434022	G	A	0.0003124	1.1075	1	166434022	G	A	0.272595	1.0642	0.0483824	0.197001	1	166434022	G	A	0.257121	1.13084	0.0349514	0.000396105	1	166434022	166434022	A	G	intergenic	FAM78B;LINC01675	dist=298030;dist=10987				1q24.1									rs10918473
rs10920881	1	191023244	G	A	0.0004146	1.1573	1	191023244	G	A	0.098783	1.2347	0.0717456	0.00273797	1	191023244	G	A	0.101534	1.12051	0.0506281	0.0231475	1	191023244	191023244	A	G	intergenic	LINC01720;LINC01680	dist=252456;dist=167045				1q31.2									rs10920881
rs10920882	1	191023267	T	C	0.0004145	0.8641	1	191023267	T	C	0.901217	0.809909	0.0717457	0.00273799	1	191023267	T	C	0.898467	0.892444	0.0506285	0.0231445	1	191023267	191023267	T	C	intergenic	LINC01720;LINC01680	dist=252479;dist=167022				1q31.2									rs10920882
rs10920886	1	191028602	T	C	0.0004132	0.8641	1	191028602	T	C	0.901217	0.809918	0.0717525	0.00274231	1	191028602	T	C	0.898492	0.892368	0.0506377	0.0230648	1	191028602	191028602	T	C	intergenic	LINC01720;LINC01680	dist=257814;dist=161687				1q31.2									rs10920886
rs10920887	1	191029225	G	A	0.0004131	1.1573	1	191029225	G	A	0.0987826	1.23468	0.0717546	0.00274467	1	191029225	G	A	0.101503	1.12063	0.0506396	0.0230509	1	191029225	191029225	A	G	intergenic	LINC01720;LINC01680	dist=258437;dist=161064				1q31.2									rs10920887
rs10920891	1	191079728	T	C	0.0003877	0.8631	1	191079728	T	C	0.901062	0.810865	0.0718713	0.00294849	1	191079728	T	C	0.898903	0.890474	0.0508045	0.0210203	1	191079728	191079728	T	C	intergenic	LINC01720;LINC01680	dist=308940;dist=110561				1q31.2									rs10920891
rs10920892	1	191082025	T	C	0.0003779	0.8628	1	191082025	T	C	0.901036	0.8109	0.0718865	0.00296095	1	191082025	T	C	0.898947	0.890024	0.0508266	0.0205156	1	191082025	191082025	T	C	intergenic	LINC01720;LINC01680	dist=311237;dist=108264				1q31.2									rs10920892
rs10920893	1	191095628	G	C	0.0003834	0.8623	1	191095628	G	C	0.90213	0.804195	0.072411	0.00214258	1	191095628	G	C	0.899499	0.892717	0.0510375	0.0246491	1	191095628	191095628	G	C	intergenic	LINC01720;LINC01680	dist=324840;dist=94661				1q31.2									rs10920893
rs10920896	1	191104425	T	C	0.0003191	0.8608	1	191104425	T	C	0.901902	0.801564	0.0722729	0.00179149	1	191104425	T	C	0.899377	0.891874	0.0509404	0.0232009	1	191104425	191104425	T	C	intergenic	LINC01720;LINC01680	dist=333637;dist=85864				1q31.2									rs10920896
rs10920897	1	191112607	T	A	0.0004172	1.1583	1	191112607	T	A	0.0986041	1.24358	0.0722333	0.00208106	1	191112607	T	A	0.101223	1.11804	0.0509536	0.0269461	1	191112607	191112607	A	T	intergenic	LINC01720;LINC01680	dist=341819;dist=77682				1q31.2									rs10920897
rs10920899	1	191122775	T	A	0.0002649	0.9112	1	191122775	T	A	0.412812	0.880371	0.0436114	0.00355785	1	191122775	T	A	0.405805	0.927594	0.0314467	0.0170046	1	191122775	191122775	T	A	intergenic	LINC01720;LINC01680	dist=351987;dist=67514				1q31.2									rs10920899
rs10920900	1	191124173	G	A	0.0002649	0.9112	1	191124173	G	A	0.412821	0.880336	0.0436099	0.00354629	1	191124173	G	A	0.405804	0.927619	0.0314452	0.0170389	1	191124173	191124173	G	A	intergenic	LINC01720;LINC01680	dist=353385;dist=66116				1q31.2									rs10920900
rs10920901	1	191124620	G	C	0.0002609	0.911	1	191124620	G	C	0.413154	0.880381	0.043635	0.00357851	1	191124620	G	C	0.406266	0.927384	0.0314605	0.0167228	1	191124620	191124620	G	C	intergenic	LINC01720;LINC01680	dist=353832;dist=65669				1q31.2									rs10920901
rs10920902	1	191124746	T	C	0.0002647	0.9112	1	191124746	T	C	0.412831	0.880298	0.0436079	0.00353352	1	191124746	T	C	0.405805	0.92764	0.0314432	0.017066	1	191124746	191124746	T	C	intergenic	LINC01720;LINC01680	dist=353958;dist=65543				1q31.2									rs10920902
rs10920903	1	191127515	G	C	0.0002842	0.9117	1	191127515	G	C	0.413068	0.879691	0.0435782	0.00333736	1	191127515	G	C	0.405781	0.928727	0.0314165	0.0187664	1	191127515	191127515	G	C	intergenic	LINC01720;LINC01680	dist=356727;dist=62774				1q31.2									rs10920903
rs10920905	1	191129923	T	G	0.0001607	0.9071	1	191129923	T	G	0.394864	0.885965	0.0440952	0.00617012	1	191129923	T	G	0.39252	0.9184	0.0318555	0.00764926	1	191129923	191129923	T	G	intergenic	LINC01720;LINC01680	dist=359135;dist=60366				1q31.2									rs10920905
rs10920905	1	191129923	T	G	0.0001607	0.9071	1	191129923	T	G	0.394864	0.885965	0.0440952	0.00617012	1	191129923	T	G	0.39252	0.9184	0.0318555	0.00764926	1	191129923	191129923	T	0	intergenic	LINC01720;LINC01680	dist=359135;dist=60366				1q31.2
rs10928143	2	143174049	T	C	0.0003826	1.0969	2	143174049	T	C	0.60615	1.10199	0.044589	0.0297372	2	143174049	T	C	0.606283	1.09423	0.0320622	0.0050582	2	143174049	143174049	T	C	intergenic	LRP1B;KYNU	dist=284779;dist=461146				2q22.2									rs10928143
rs10928871	2	129830093	T	C	0.0002158	1.1315	2	129830093	T	C	0.822018	1.17413	0.0565964	0.00502555	2	129830093	T	C	0.833896	1.1094	0.0413714	0.0127513	2	129830093	129830093	T	C	intergenic	LOC101927881;LINC01854	dist=203792;dist=169653				2q14.3									rs10928871
rs10928873	2	129842595	T	C	0.0002379	1.1313	2	129842595	T	C	0.822666	1.1747	0.0568873	0.00511759	2	129842595	T	C	0.834311	1.10881	0.0416015	0.0137255	2	129842595	129842595	T	C	intergenic	LOC101927881;LINC01854	dist=216294;dist=157151				2q14.3									rs10928873
rs10930496	2	172728051	T	C	0.0001302	1.1595	2	172728051	T	C	0.106189	1.29891	0.068394	8.80097e-05	2	172728051	T	C	0.120852	1.09923	0.0469034	0.0419615	2	172728051	172728051	T	C	intronic	SLC25A12				Epileptic encephalopathy, early infantile, 39, Autosomal recessive	2q31.1									rs10930496
rs10930500	2	172830457	G	A	0.0003084	1.1502	2	172830457	G	A	0.106072	1.27753	0.0684277	0.000248002	2	172830457	G	A	0.119919	1.09442	0.0470552	0.0532836	2	172830457	172830457	G	A	intronic	HAT1					2q31.1									rs10930500
rs10935069	3	133283084	G	A	0.0003185	0.8961	3	133283084	G	A	0.793285	0.884221	0.0528267	0.0188353	3	133283084	G	A	0.784542	0.902057	0.0373214	0.00542935	3	133283084	133283084	G	A	intergenic	BFSP2-AS1;CDV3	dist=73094;dist=9350				3q22.1									rs10935069
rs10938433	4	40357326	T	C	0.0003332	1.0947	4	40357326	T	C	0.510282	1.07794	0.0435591	0.0848908	4	40357326	T	C	0.495882	1.10331	0.0309449	0.00148328	4	40357326	40357326	C	T	downstream	CHRNA9	dist=92				4p14									rs10938433
rs10938523	4	40376757	G	A	0.0002229	0.9105	4	40376757	G	A	0.450557	0.963229	0.0441313	0.396081	4	40376757	G	A	0.483877	0.885576	0.0310323	9.04085e-05	4	40376757	40376757	G	A	intergenic	CHRNA9;RBM47	dist=19523;dist=48515				4p14									rs10938523
rs10945061	6	68865329	G	A	0.0002574	1.1241	6	68865329	G	A	0.818422	1.01533	0.0563923	0.787593	6	68865329	G	A	0.798492	1.17985	0.0388833	2.54427e-05	6	68865329	68865329	G	A	intergenic	LOC102723883;LOC101928280	dist=94935;dist=71533				6q12									rs10945061
rs10954857	8	32442144	G	A	0.0003083	1.1088	8	32442144	G	A	0.252935	1.11728	0.0493545	0.0237586	8	32442144	G	A	0.254333	1.10448	0.0351206	0.00443142	8	32442144	32442144	A	G	intronic	NRG1					8p12									rs10954857
rs10954858	8	32442345	T	C	0.0003096	0.9019	8	32442345	T	C	0.747065	0.895009	0.0493528	0.0237256	8	32442345	T	C	0.745668	0.905461	0.0351186	0.00445521	8	32442345	32442345	T	C	intronic	NRG1					8p12									rs10954858
rs10954859	8	32442356	G	A	0.000309	1.1087	8	32442356	G	A	0.252935	1.11733	0.0493513	0.0236977	8	32442356	G	A	0.25433	1.10442	0.0351177	0.00445171	8	32442356	32442356	A	G	intronic	NRG1					8p12									rs10954859
rs10954860	8	32442446	C	A	0.0002956	1.1091	8	32442446	C	A	0.252884	1.11707	0.0493675	0.0240412	8	32442446	C	A	0.254088	1.10516	0.0351323	0.0042035	8	32442446	32442446	A	C	intronic	NRG1					8p12									rs10954860
rs10954862	8	32446110	G	A	0.0001058	0.8969	8	32446110	G	A	0.725484	0.894299	0.0485076	0.0205503	8	32446110	G	A	0.722956	0.898149	0.0344335	0.0017066	8	32446110	32446110	G	A	intronic	NRG1					8p12									rs10954862
rs10956737	8	134990928	T	C	0.0001771	1.1478	8	134990928	T	C	0.132691	1.09254	0.0635633	0.160714	8	134990928	T	C	0.133102	1.17657	0.0450556	0.000251607	8	134990928	134990928	C	T	intergenic	LOC101927822;ZFAT	dist=76278;dist=499103				8q24.22									rs10956737
rs10989241	9	103513078	T	G	4.307e-05	1.1117	9	103513078	T	G	0.626043	1.07223	0.0449113	0.121144	9	103513078	T	G	0.603893	1.13179	0.0316625	9.62736e-05	9	103513078	103513078	G	T	intergenic	CAVIN4;PLPPR1	dist=162409;dist=277953				9q31.1									rs10989241
rs10989242	9	103513222	T	C	3.615e-05	0.8987	9	103513222	T	C	0.374124	0.933303	0.044888	0.124792	9	103513222	T	C	0.396828	0.881986	0.0316335	7.51186e-05	9	103513222	103513222	T	C	intergenic	CAVIN4;PLPPR1	dist=162553;dist=277809				9q31.1									rs10989242
rs10995653	10	65601597	G	C	0.0003559	0.8303	10	65601597	G	C	0.069656	0.763028	0.0870558	0.00239553	10	65601597	G	C	0.0609375	0.870375	0.064963	0.0349143	10	65601597	65601597	C	G	intergenic	REEP3;ANXA2P3	dist=216714;dist=983688				10q21.3									rs10995653
rs10995665	10	65623474	T	A	0.0002719	1.2101	10	65623474	T	A	0.931113	1.32438	0.0876666	0.00175166	10	65623474	T	A	0.9398	1.15097	0.0653259	0.0336712	10	65623474	65623474	T	A	intergenic	REEP3;ANXA2P3	dist=238591;dist=961811				10q21.3									rs10995665
rs11011319	10	37958940	T	C	0.0002415	1.129	10	37958940	T	C	0.819034	1.14934	0.0571643	0.0158603	10	37958940	T	C	0.814682	1.11888	0.040491	0.00589868	10	37958940	37958940	T	C	intergenic	MTRNR2L7;ZNF248	dist=67081;dist=106514				10p11.21									rs11011319
rs11011338	10	37990034	T	C	0.0002238	0.8857	10	37990034	T	C	0.184112	0.860777	0.0567356	0.0088843	10	37990034	T	C	0.186058	0.898617	0.0403478	0.00852231	10	37990034	37990034	C	T	intergenic	MTRNR2L7;ZNF248	dist=98175;dist=75420				10p11.21									rs11011338
rs11011397	10	38196622	G	A	0.0002866	1.1231	10	38196622	G	A	0.807764	1.16016	0.0551085	0.00758705	10	38196622	G	A	0.806333	1.10465	0.0393013	0.0118723	10	38196622	38196622	G	A	intergenic	ZNF248;ZNF25	dist=49610;dist=41878				10p11.1									rs11011397
rs11011416	10	38266712	C	A	0.0002307	0.8891	10	38266712	C	A	0.192585	0.860644	0.0548863	0.00677315	10	38266712	C	A	0.193801	0.903974	0.0392466	0.0106093	10	38266712	38266712	A	C	intergenic	ZNF25;ZNF33A	dist=1129;dist=32866				10p11.1									rs11011416
rs11029029	11	25959227	G	C	7.432e-05	1.1216	11	25959227	G	C	0.751842	1.10505	0.0499723	0.046786	11	25959227	G	C	0.74932	1.13001	0.0355301	0.000631746	11	25959227	25959227	G	C	intergenic	LUZP2;ANO3	dist=855041;dist=251443				11p14.3									rs11029029
rs11029037	11	25970189	G	A	0.0002397	0.9007	11	25970189	G	A	0.266506	0.899259	0.0490611	0.0313156	11	25970189	G	A	0.265525	0.901443	0.03496	0.00315266	11	25970189	25970189	A	G	intergenic	LUZP2;ANO3	dist=866003;dist=240481				11p14.3									rs11029037
rs11049146	12	27945745	T	C	4.527e-05	0.6611	12	27945745	T	C	0.0204969	1.14808	0.194875	0.473261	12	27945745	T	C	0.0283649	0.538404	0.118847	5.98123e-07	12	27945745	27945745	C	T	intronic	KLHL42					12p11.22									rs11049146
rs11055348	12	13458573	G	A	0.0003802	0.9145	12	13458573	G	A	0.531707	0.968659	0.0427813	0.45658	12	13458573	G	A	0.544569	0.887182	0.03108	0.000114815	12	13458573	13458573	G	A	intergenic	EMP1;LINC01559	dist=88865;dist=65032				12p13.1									rs11055348
rs11055349	12	13461502	T	C	0.0004505	0.9156	12	13461502	T	C	0.531962	0.969048	0.0427718	0.462173	12	13461502	T	C	0.544823	0.888565	0.0310702	0.000140141	12	13461502	13461502	T	C	intergenic	EMP1;LINC01559	dist=91794;dist=62103				12p13.1									rs11055349
rs11058270	12	126104471	G	A	0.0003922	1.1319	12	126104471	G	A	0.152191	1.12149	0.0598629	0.0532495	12	126104471	G	A	0.147093	1.13733	0.0430469	0.00251434	12	126104471	126104471	A	G	intronic	TMEM132B					12q24.32									rs11058270
rs11059947	12	129312710	G	C	0.0002309	0.8663	12	129312710	G	C	0.118547	0.879307	0.0678478	0.0606254	12	129312710	G	C	0.12655	0.859891	0.0476392	0.00173806	12	129312710	129312710	C	G	intergenic	SLC15A4;GLT1D1	dist=4169;dist=25269				12q24.33									rs11059947
rs11059948	12	129313458	G	C	0.0003119	1.1521	12	129313458	G	C	0.883306	1.12738	0.0685179	0.0830966	12	129313458	G	C	0.874048	1.16431	0.0479063	0.00169959	12	129313458	129313458	G	C	intergenic	SLC15A4;GLT1D1	dist=4917;dist=24521				12q24.33									rs11059948
rs11059950	12	129315419	T	C	0.000239	1.1553	12	129315419	T	C	0.883032	1.12803	0.0684302	0.0812463	12	129315419	T	C	0.873804	1.16889	0.0479793	0.0013115	12	129315419	129315419	T	C	intergenic	SLC15A4;GLT1D1	dist=6878;dist=22560				12q24.33									rs11059950
rs11071041	15	54397372	G	A	0.0003683	0.7751	15	54397372	G	A	0.969697	0.81454	0.125563	0.0950064	15	54397372	G	A	0.968255	0.75679	0.0870453	0.00095375	15	54397372	54397372	A	G	intronic	UNC13C					15q21.3									rs11071041
rs11073628	15	86846417	T	C	0.0002853	0.9091	15	86846417	T	C	0.649548	0.892732	0.0454227	0.01215	15	86846417	T	C	0.646508	0.917384	0.0322178	0.00726801	15	86846417	86846417	C	T	ncRNA_intronic	AGBL1-AS1					15q25.3									rs11073628
rs11078560	17	5296550	T	C	0.000493	1.0943	17	5296550	T	C	0.392298	1.00928	0.0439674	0.833524	17	5296550	T	C	0.365486	1.14207	0.031968	3.00724e-05	17	5296550	5296550	C	T	intronic	NUP88					17p13.2									rs11078560
rs11078561	17	5302454	G	A	0.0004911	1.0943	17	5302454	G	A	0.392318	1.00897	0.0439661	0.838977	17	5302454	G	A	0.365463	1.1423	0.0319671	2.92401e-05	17	5302454	5302454	A	G	intronic	NUP88					17p13.2									rs11078561
rs11091143	23	45084864	G	A	0.0004802	0.9213	23	45084864	G	A	0.38576	1.02164	0.0394412	0.586926	X	45084864	G	A	0.417315	0.870589	0.0291992	2.231e-06	X	45084864	45084864	A	G	intergenic	CXorf36;LINC01204	dist=24718;dist=279769				Xp11.3									rs11091143
rs11109055	12	97872407	G	A	0.0003084	0.883	12	97872407	G	A	0.180919	0.916849	0.0587452	0.1417	12	97872407	G	A	0.181982	0.865652	0.0426151	0.00079359	12	97872407	97872407	A	G	ncRNA_intronic	RMST					12q23.1									rs11109055
rs11109057	12	97873040	T	C	0.0004426	0.8894	12	97873040	T	C	0.182785	0.925211	0.0572091	0.176437	12	97873040	T	C	0.185668	0.871512	0.0410612	0.000899826	12	97873040	97873040	C	T	ncRNA_intronic	RMST					12q23.1									rs11109057
rs11109060	12	97876329	T	C	0.0004503	1.1213	12	97876329	T	C	0.817114	1.07721	0.0561898	0.187849	12	97876329	T	C	0.813221	1.14439	0.040073	0.000849286	12	97876329	97876329	T	C	ncRNA_intronic	RMST					12q23.1									rs11109060
rs11111814	12	104248696	T	C	0.0003849	0.8361	12	104248696	T	C	0.929663	0.883429	0.0839933	0.135161	12	104248696	T	C	0.935309	0.810479	0.0630703	0.000668404	12	104248696	104248696	T	C	ncRNA_intronic	TTC41P					12q23.3									rs11111814
rs11118322	1	207848051	T	C	0.0002744	0.9122	1	207848051	T	C	0.555691	0.929063	0.0432504	0.0885889	1	207848051	T	C	0.56422	0.903597	0.0311133	0.00110143	1	207848051	207848051	T	C	intronic	CR1L					1q32.2									rs11118322
rs11121901	1	12375782	G	A	0.0003328	1.3183	1	12375782	G	A	0.0280858	1.15003	0.129521	0.273193	1	12375782	G	A	0.0252797	1.42063	0.0957984	0.000131261	1	12375782	12375782	A	G	intronic	VPS13D					1p36.22									rs11121901
rs111227877	3	46334061	G	C	3.627e-06	1.7187	3	46334061	G	C	0.987861	1.4899	0.205167	0.0611416	3	46334061	G	C	0.986527	1.84095	0.142296	4.57505e-05	3	46334061	46334061	G	C	intergenic	CCR3;CCR2	dist=25864;dist=61174				3p21.31									rs111227877
rs111228620	10	1176902	T	C	0.0004574	0.7531	10	1176902	T	C	0.030587	0.615809	0.136025	0.000619966	10	1176902	T	C	0.0263663	0.840841	0.100653	0.0905117	10	1176902	1176902	C	T	UTR3	WDR37	NM_014023:c.*1618C>T				10p15.3									rs111228620
rs111240872	10	38503659	T	A	9.611e-08	1.2294	10	38503659	T	A	0.122484	1.20638	0.0660091	0.003869	10	38503659	T	A	0.118024	1.24158	0.047797	3.92331e-06	10	38503659	38503659	A	T	downstream	LOC100129055	dist=386				10p11.1									rs111240872
rs11124570	2	37478477	G	A	0.0002461	0.8364	2	37478477	G	A	0.0802803	0.783754	0.081336	0.00332971	2	37478477	G	A	0.0697669	0.867449	0.0608279	0.0210488	2	37478477	37478477	A	G	UTR3	PRKD3	NM_005813:c.*1843T>C				2p22.2									rs11124570
rs11124573	2	37496491	T	C	0.0004437	0.8386	2	37496491	T	C	0.0754363	0.783898	0.0837101	0.00437646	2	37496491	T	C	0.0654643	0.870823	0.0625394	0.0290198	2	37496491	37496491	C	T	intronic	PRKD3					2p22.2									rs11124573
rs11126738	2	79885936	G	A	0.0003105	0.9042	2	79885936	G	A	0.279341	0.914699	0.0479323	0.0639738	2	79885936	G	A	0.27763	0.898833	0.0343631	0.00201533	2	79885936	79885936	A	G	intronic	CTNNA2					2p12									rs11126738
rs11130620	3	58228082	C	A	0.0004935	1.1068	3	58228082	C	A	0.259822	1.05648	0.0495318	0.265947	3	58228082	C	A	0.24581	1.13428	0.0359893	0.000420359	3	58228082	58228082	A	C	intronic	ABHD6					3p14.3									rs11130620
rs11136836	8	5089101	T	C	0.000244	1.152	8	5089101	T	C	0.120161	1.18906	0.0662586	0.00797998	8	5089101	T	C	0.119614	1.13345	0.0474377	0.00759613	8	5089101	5089101	C	T	intergenic	CSMD1;LOC100287015	dist=236773;dist=1171976				8p23.2									rs11136836
rs11137017	8	6259354	G	A	0.0004087	0.8959	8	6259354	G	A	0.79961	0.8153	0.054639	0.000151239	8	6259354	G	A	0.780001	0.93732	0.0378138	0.085666	8	6259354	6259354	A	G	intergenic	CSMD1;LOC100287015	dist=1407026;dist=1723				8p23.1									rs11137017
rs11137018	8	6259407	G	A	0.0004114	0.896	8	6259407	G	A	0.799605	0.815409	0.0546308	0.000152423	8	6259407	G	A	0.779999	0.937357	0.0378074	0.0858045	8	6259407	6259407	A	G	intergenic	CSMD1;LOC100287015	dist=1407079;dist=1670				8p23.1									rs11137018
rs11137020	8	6261198	T	C	0.000361	1.1169	8	6261198	T	C	0.200831	1.22827	0.0545224	0.000131461	8	6261198	T	C	0.220299	1.06736	0.037692	0.0824823	8	6261198	6261198	T	C	ncRNA_exonic	LOC100287015					8p23.1									rs11137020
rs11137021	8	6261478	G	A	0.0003779	0.8957	8	6261478	G	A	0.797743	0.811977	0.0545307	0.00010731	8	6261478	G	A	0.777724	0.938602	0.0376552	0.0911534	8	6261478	6261478	A	G	ncRNA_exonic	LOC100287015					8p23.1									rs11137021
rs111386177	3	12820833	T	C	9.271e-05	1.2643	3	12820833	T	C	0.951105	1.32558	0.105717	0.00922628	3	12820833	T	C	0.948671	1.23616	0.0728586	0.0043042	3	12820833	12820833	T	C	intergenic	TMEM40;CAND2	dist=9877;dist=17338				3p25.2									rs111386177
rs11139869	9	85527798	T	A	0.0001295	1.1625	9	85527798	T	A	0.872428	1.23286	0.0665634	0.00196309	9	85527798	T	A	0.881882	1.12643	0.0487821	0.015645	9	85527798	85527798	T	A	intergenic	SPATA31D1;RASEF	dist=917627;dist=66702				9q21.32									rs11139869
rs11139874	9	85550946	G	A	0.0001692	0.8666	9	85550946	G	A	0.133976	0.799563	0.0642324	0.000615633	9	85550946	G	A	0.122595	0.905217	0.0472585	0.0366094	9	85550946	85550946	A	G	intergenic	SPATA31D1;RASEF	dist=940775;dist=43554				9q21.32									rs11139874
rs11139878	9	85563536	T	C	3.327e-05	1.1732	9	85563536	T	C	0.866745	1.28258	0.0646543	0.000157215	9	85563536	T	C	0.880239	1.11716	0.0479055	0.0219092	9	85563536	85563536	T	C	intergenic	SPATA31D1;RASEF	dist=953365;dist=30964				9q21.32									rs11139878
rs111453699	17	35900878	G	A	0.0001542	1.1323	17	35900878	G	A	0.183558	1.10369	0.0563809	0.0780258	17	35900878	G	A	0.183792	1.14735	0.0404089	0.000591798	17	35900878	35900878	A	G	intronic	SYNRG					17q12									rs111453699
rs111481913	7	32700841	T	C	0.0002075	1.3069	7	32700841	T	C	0.957967	1.322	0.122819	0.0261379	7	32700841	T	C	0.958809	1.29901	0.0891581	0.00405391	7	32700841	32700841	T	C	ncRNA_intronic	DPY19L1P1					7p14.3									rs111481913
rs111485028	1	39185440	G	C	0.0004939	1.3008	1	39185440	G	C	0.969527	1.31149	0.128436	0.0395984	1	39185440	G	C	0.970485	1.29515	0.0932803	0.00682137	1	39185440	39185440	G	C	intergenic	LINC01685;RRAGC	dist=243284;dist=118429				1p34.3									rs111485028
rs11151322	18	64724416	T	C	0.0003802	1.1208	18	64724416	T	C	0.195965	1.04878	0.0542385	0.378311	18	64724416	T	C	0.179293	1.16174	0.0398311	0.000141079	18	64724416	64724416	C	T	intergenic	CDH19;MIR5011	dist=453041;dist=24405				18q22.1									rs11151322
rs111521359	14	43383371	G	A	0.0002953	1.1899	14	43383371	G	A	0.0692826	1.30967	0.0844786	0.00103941	14	43383371	G	A	0.0743559	1.13662	0.0584101	0.0264153	14	43383371	43383371	A	G	intergenic	LRFN5;FSCB	dist=1009619;dist=1589983				14q21.1									rs111521359
rs11152327	18	59708465	T	A	5.682e-05	0.898	18	59708465	T	A	0.676819	0.91835	0.0459813	0.0630601	18	59708465	T	A	0.678644	0.88773	0.0328595	0.000270431	18	59708465	59708465	T	A	intergenic	RNF152;PIGN	dist=148161;dist=2993				18q21.33									rs11152327
rs11152328	18	59723137	T	C	4.831e-05	0.8969	18	59723137	T	C	0.679076	0.915457	0.0460807	0.0543813	18	59723137	T	C	0.680054	0.887615	0.0328925	0.000269955	18	59723137	59723137	T	C	intronic	PIGN				Multiple congenital anomalies-hypotonia-seizures syndrome 1, Autosomal recessive	18q21.33									rs11152328
rs11152329	18	59771485	C	A	0.000287	0.9069	18	59771485	C	A	0.68688	0.920683	0.046282	0.0731549	18	59771485	C	A	0.686421	0.899987	0.0331165	0.00139162	18	59771485	59771485	C	A	intronic	PIGN				Multiple congenital anomalies-hypotonia-seizures syndrome 1, Autosomal recessive	18q21.33									rs11152329
rs11152330	18	59797579	T	G	0.0003474	1.1011	18	59797579	T	G	0.313656	1.08518	0.0463033	0.0764672	18	59797579	T	G	0.314453	1.1094	0.0331142	0.00163758	18	59797579	59797579	G	T	intronic	PIGN				Multiple congenital anomalies-hypotonia-seizures syndrome 1, Autosomal recessive	18q21.33									rs11152330
rs11152331	18	59803262	T	C	9.107e-05	1.1106	18	59803262	T	C	0.318418	1.09371	0.0461024	0.0511507	18	59803262	T	C	0.318669	1.11938	0.0329627	0.000586712	18	59803262	59803262	C	T	intronic	PIGN				Multiple congenital anomalies-hypotonia-seizures syndrome 1, Autosomal recessive	18q21.33									rs11152331
rs111524569	16	84848277	T	C	0.0003283	1.4691	16	84848277	T	C	0.978238	1.55063	0.178086	0.0172866	16	84848277	T	C	0.979092	1.4249	0.134047	0.0102994	16	84848277	84848277	T	C	intergenic	USP10;CRISPLD2	dist=34750;dist=5310				16q24.1									rs111524569
rs111561274	7	146759588	I	D	0.0002029	0.8468	7	146759588	I	D	0.916251	0.867607	0.077883	0.0646303	7	146759588	I	D	0.915647	0.836747	0.0546828	0.000906266	7	146759589	146759595	AAAGACA	-	intronic	CNTNAP2				Cortical dysplasia-focal epilepsy syndrome;Pitt-Hopkins like syndrome 1	7q35									rs111561274
rs111574713	2	25443100	T	C	0.0003669	0.892	2	25443100	T	C	0.199443	0.853982	0.055002	0.00447945	2	25443100	T	C	0.195672	0.91227	0.0394797	0.0207763	2	25443100	25443100	C	T	intergenic	LINC01381;DNMT3A	dist=11029;dist=12730				2p23.3									rs111574713
rs111576093	5	8452873	T	A	0.0001207	1.3933	5	8452873	T	A	0.968105	1.60564	0.136739	0.000851589	5	8452873	T	A	0.975999	1.26859	0.1112	0.0362002	5	8452873	8452873	T	A	ncRNA_intronic	LINC02226					5p15.31									rs111576093
rs111586731	2	172773607	I	D	0.0001995	1.156	2	172773607	I	D	0.106002	1.29316	0.0688191	0.00012895	2	172773607	I	D	0.120177	1.09639	0.0472712	0.0497298	2	172773607	172773607	-	A	intergenic	SLC25A12;HAT1	dist=22791;dist=5328				2q31.1									rs111586731
rs11159519	14	82431857	T	C	0.0002594	1.1056	14	82431857	T	C	0.697065	1.11338	0.0474069	0.0240909	14	82431857	T	C	0.693593	1.10172	0.0337391	0.00423844	14	82431857	82431857	T	C	intergenic	LINC02311;LINC02301	dist=222375;dist=677119				14q31.1									rs11159519
rs111631195	7	146757731	G	A	0.000223	0.851	7	146757731	G	A	0.908924	0.892023	0.0748018	0.122605	7	146757731	G	A	0.911013	0.830571	0.0538308	0.000445342	7	146757731	146757731	G	A	intronic	CNTNAP2				Cortical dysplasia-focal epilepsy syndrome;Pitt-Hopkins like syndrome 1	7q35									rs111631195
rs111655465	16	25270466	G	C	1.166e-05	0.7115	16	25270466	G	C	0.032267	0.775316	0.137485	0.0702692	16	25270466	G	C	0.0354077	0.683453	0.0940828	8.89818e-05	16	25270466	25270466	C	G	intergenic	ZKSCAN2;HS3ST4	dist=1611;dist=432881				16p12.1									rs111655465
rs1116650	1	191037122	C	A	0.0003695	0.863	1	191037122	C	A	0.90118	0.807411	0.0717918	0.00237846	1	191037122	C	A	0.898415	0.89203	0.0506524	0.0226487	1	191037122	191037122	C	A	intergenic	LINC01720;LINC01680	dist=266334;dist=153167				1q31.2									rs1116650
rs11166611	8	136731736	T	C	3.11e-05	0.8983	8	136731736	T	C	0.368951	0.929745	0.0444813	0.102194	8	136731736	T	C	0.384755	0.882879	0.0315722	8.36748e-05	8	136731736	136731736	C	T	intergenic	KHDRBS3;LINC02055	dist=71884;dist=811305				8q24.23									rs11166611
rs111675422	2	25408582	T	C	0.0002811	0.8906	2	25408582	T	C	0.196973	0.853757	0.0549089	0.00435252	2	25408582	T	C	0.194617	0.909977	0.0391892	0.0167368	2	25408582	25408582	C	T	intergenic	POMC;LINC01381	dist=16862;dist=18600				2p23.3									rs111675422
rs111683063	7	146762301	T	A	0.0004859	1.1696	7	146762301	T	A	0.0883589	1.12761	0.0779345	0.119262	7	146762301	T	A	0.0878747	1.19097	0.0549311	0.00121052	7	146762301	146762301	A	T	intronic	CNTNAP2				Cortical dysplasia-focal epilepsy syndrome;Pitt-Hopkins like syndrome 1	7q35									rs111683063
rs111717385	1	168978315	G	A	0.0002943	0.839	1	168978315	G	A	0.0671609	0.95092	0.0865277	0.562699	1	168978315	G	A	0.0786229	0.792276	0.0585406	9.68525e-05	1	168978315	168978315	A	G	ncRNA_intronic	LINC00970					1q24.2									rs111717385
rs111717711	16	88060603	C	A	0.000431	0.8028	16	88060603	C	A	0.956572	0.778977	0.107163	0.0167117	16	88060603	C	A	0.956341	0.815354	0.0767161	0.00656469	16	88060603	88060603	C	A	intronic	BANP					16q24.2									rs111717711
rs11179121	12	72626141	T	C	0.000497	1.2635	12	72626141	T	C	0.051214	1.41483	0.116809	0.002152	12	72626141	T	C	0.0552596	1.19487	0.0821003	0.0276936	12	72626141	72626141	C	T	intergenic	TPH2;TRHDE-AS1	dist=199920;dist=21146				12q21.1									rs11179121
rs111791249	3	115217358	C	A	0.0004654	1.7246	3	115217358	C	A	0.988133	1.84909	0.254575	0.0211778	3	115217358	C	A	0.989538	1.65419	0.196822	0.0139541	3	115217358	115217358	C	A	intergenic	ZBTB20;GAP43	dist=351231;dist=124793				3q13.31									rs111791249
rs111799051	19	36932880	T	G	1.154e-05	1.1347	19	36932880	T	G	0.711793	1.17372	0.0490122	0.00116692	19	36932880	T	G	0.72729	1.11468	0.0356327	0.00243257	19	36932880	36932880	T	G	intergenic	LOC644189;ZNF566	dist=19081;dist=3141				19q13.12									rs111799051
rs111807313	7	22304567	T	C	0.0004753	1.2503	7	22304567	T	C	0.953879	1.38385	0.107034	0.00316576	7	22304567	T	C	0.958817	1.18186	0.0796973	0.0390409	7	22304567	22304567	T	C	intronic	RAPGEF5					7p15.3									rs111807313
rs111814388	19	37232768	G	A	5.486e-05	1.1275	19	37232768	G	A	0.750873	1.18069	0.0508324	0.00119251	19	37232768	G	A	0.762375	1.10077	0.0366948	0.00925364	19	37232768	37232768	G	A	intergenic	ZNF567;ZNF850	dist=20530;dist=1612				19q13.12									rs111814388
rs111854376	2	25439758	T	C	0.0004408	0.8934	2	25439758	T	C	0.198363	0.859085	0.0550785	0.00629471	2	25439758	T	C	0.195491	0.911565	0.0394364	0.0196016	2	25439758	25439758	C	T	intergenic	LINC01381;DNMT3A	dist=7687;dist=16072				2p23.3									rs111854376
rs111893223	14	55450209	G	A	0.0002509	0.8837	14	55450209	G	A	0.821772	0.953924	0.0571695	0.407802	14	55450209	G	A	0.837551	0.848224	0.041849	6.76367e-05	14	55450209	55450209	G	A	intronic	WDHD1					14q22.2									rs111893223
rs11189420	10	99652867	T	C	0.0004666	0.8972	10	99652867	T	C	0.216349	0.854002	0.0531215	0.0032472	10	99652867	T	C	0.213107	0.920354	0.038177	0.0305604	10	99652867	99652867	C	T	intronic	CRTAC1					10q24.2									rs11189420
rs11189465	10	99769125	G	A	0.0004809	0.903	10	99769125	G	A	0.252267	0.901597	0.0500753	0.0396096	10	99769125	G	A	0.246687	0.903774	0.0359728	0.00514998	10	99769125	99769125	A	G	intronic	CRTAC1					10q24.2									rs11189465
rs111895066	23	63562012	G	A	0.00035	0.8037	23	63562012	G	A	0.0507086	0.709718	0.108023	0.00212698	X	63562012	G	A	0.0487616	0.852203	0.0741139	0.0341322	X	63562012	63562012	A	G	intronic	MTMR8					Xq11.2									rs111895066
rs11192230	10	106674785	T	A	0.0003247	1.1127	10	106674785	T	A	0.221947	1.15651	0.0517174	0.00454354	10	106674785	T	A	0.229165	1.09172	0.0362837	0.0150136	10	106674785	106674785	A	T	intronic	SORCS3					10q25.1									rs11192230
rs11192260	10	106742918	T	C	0.0004153	1.1173	10	106742918	T	C	0.187669	1.17812	0.054803	0.00246912	10	106742918	T	C	0.198104	1.08864	0.0383274	0.0257989	10	106742918	106742918	C	T	intronic	SORCS3					10q25.1									rs11192260
rs11192262	10	106743372	T	G	0.0003266	1.1178	10	106743372	T	G	0.19473	1.17393	0.054112	0.00272463	10	106743372	T	G	0.205594	1.09139	0.0378136	0.019981	10	106743372	106743372	G	T	intronic	SORCS3					10q25.1									rs11192262
rs11192270	10	106761616	T	C	0.0002387	1.1224	10	106761616	T	C	0.191592	1.1669	0.054602	0.00426305	10	106761616	T	C	0.198757	1.10103	0.0384503	0.0117399	10	106761616	106761616	C	T	intronic	SORCS3					10q25.1									rs11192270
rs11192280	10	106776925	G	A	0.000136	0.8923	10	106776925	G	A	0.778142	0.870782	0.0519414	0.00721064	10	106776925	G	A	0.772549	0.903067	0.0365331	0.0049719	10	106776925	106776925	G	A	intronic	SORCS3					10q25.1									rs11192280
rs111929390	3	12820087	T	C	0.0002388	0.8021	3	12820087	T	C	0.0510297	0.774266	0.105938	0.0180992	3	12820087	T	C	0.0538429	0.815607	0.0728407	0.00599949	3	12820087	12820087	C	T	intergenic	TMEM40;CAND2	dist=9131;dist=18084				3p25.2									rs111929390
rs111955497	1	90007194	T	C	4.393e-05	0.7972	1	90007194	T	C	0.0551636	0.839094	0.0956065	0.0710319	1	90007194	T	C	0.0572905	0.77674	0.0681119	0.000285077	1	90007194	90007194	C	T	intronic	LRRC8B					1p22.2									rs111955497
rs111972801	2	163923199	T	C	0.0003995	0.8494	2	163923199	T	C	0.097529	0.82718	0.0768177	0.0149706	2	163923199	T	C	0.0882649	0.862228	0.0576107	0.0110345	2	163923199	163923199	C	T	intergenic	KCNH7;FIGN	dist=227942;dist=538263				2q24.3									rs111972801
rs111973076	3	12844488	T	G	7.857e-05	1.2709	3	12844488	T	G	0.953118	1.29657	0.107456	0.0180855	3	12844488	T	G	0.949548	1.25906	0.073584	0.00216046	3	12844488	12844488	T	G	intronic	CAND2					3p25.2									rs111973076
rs111973076	3	12844488	T	G	7.857e-05	1.2709	3	12844488	T	G	0.953118	1.29657	0.107456	0.0180855	3	12844488	T	G	0.949548	1.25906	0.073584	0.00216046	3	12844488	12844488	T	0	intronic	CAND2					3p25.2
rs111978879	19	36976684	G	A	2.221e-05	1.1306	19	36976684	G	A	0.737652	1.16661	0.0496722	0.00207126	19	36976684	G	A	0.748017	1.11254	0.0356127	0.00290359	19	36976684	36976684	G	A	intronic	ZNF566					19q13.12									rs111978879
rs111983300	5	140929649	T	C	0.0004428	0.6911	5	140929649	T	C	0.016299	0.734548	0.178931	0.0940284	5	140929649	T	C	0.0162551	0.669137	0.130024	0.00287081	5	140929649	140929649	C	T	intronic	DIAPH1				Deafness, autosomal dominant 1, Autosomal dominant;Seizures, cortical blindness, microcephaly syndrome, Autosomal recessive	5q31.3									rs111983300
rs11198668	10	120667945	G	A	0.0001813	0.9083	10	120667945	G	A	0.512995	0.918858	0.0437864	0.0531842	10	120667945	G	A	0.517377	0.90285	0.0317123	0.00126155	10	120667945	120667945	A	G	intergenic	CACUL1;NANOS1	dist=153187;dist=121283				10q26.11									rs11198668
rs111996381	3	133279612	G	A	4.944e-05	0.868	3	133279612	G	A	0.826916	0.87466	0.0601598	0.0246765	3	133279612	G	A	0.823289	0.864622	0.042823	0.00060391	3	133279612	133279612	-	CCTCAGCCTCCCAAAGTGCTGGGATTACAGGCGTGTTTCGTTGTTGTTGTTGCCAGACTGGTCTCAAACTCCTGGACTCAAGCAATTCACCCA	intergenic	BFSP2-AS1;CDV3	dist=69622;dist=12822				3q22.1
rs111996381	3	133279612	G	A	4.944e-05	0.868	3	133279612	G	A	0.826916	0.87466	0.0601598	0.0246765	3	133279612	G	A	0.823289	0.864622	0.042823	0.00060391	3	133279612	133279612	G	A	intergenic	BFSP2-AS1;CDV3	dist=69622;dist=12822				3q22.1									rs111996381
rs11203534	8	13695123	G	A	0.0001993	0.9065	8	13695123	G	A	0.655802	0.943328	0.0453286	0.197135	8	13695123	G	A	0.670376	0.888088	0.0324803	0.000240904	8	13695123	13695123	G	A	intergenic	LOC102725080;SGCZ	dist=205038;dist=247221				8p22									rs11203534
rs112063254	1	246922122	I	D	0.0002001	0.9067	1	246922122	I	D	0.608895	0.891049	0.0451364	0.0103874	1	246922122	I	D	0.602948	0.914843	0.0324497	0.0059931
rs112124366	2	151004098	T	A	0.00022	0.6291	2	151004098	T	A	0.986125	0.761448	0.195156	0.150068	2	151004098	T	A	0.989831	0.549945	0.163754	8.3333e-05	2	151004098	151004098	T	A	intergenic	LINC01931;LINC01817	dist=288393;dist=87308				2q23.3									rs112124366
rs112132194	17	5303390	I	D	0.0004774	1.0948	17	5303390	I	D	0.388333	1.01637	0.0441304	0.712802	17	5303390	I	D	0.364063	1.13855	0.0320419	4.77542e-05	17	5303390	5303390	-	AGTG	intronic	NUP88					17p13.2									rs112132194
rs112143593	23	82694118	I	D	0.0004938	1.0802	23	82694118	I	D	0.436843	1.09998	0.0372477	0.0103527	X	82694118	I	D	0.450526	1.06953	0.0275312	0.0145274	X	82694118	82694118	-	C	intergenic	NONE;POU3F4	dist=NONE;dist=69151				Xq21.1									rs112143593
rs112147280	12	119266470	I	D	0.0002895	1.214	12	119266470	I	D	0.941647	1.13241	0.0948718	0.195019	12	119266470	I	D	0.935962	1.25399	0.0647775	0.000618456	12	119266471	119266474	CTTT	-	ncRNA_intronic	LINC02439					12q24.23									rs112147280
rs11215301	11	114852528	G	C	4.539e-05	0.901	11	114852528	G	C	0.593744	0.931542	0.0437427	0.104418	11	114852528	G	C	0.606747	0.885585	0.0314947	0.000108752	11	114852528	114852528	G	C	intergenic	NXPE2;CADM1	dist=274876;dist=191817				11q23.3									rs11215301
rs11215347	11	114957466	T	C	0.0004696	0.9018	11	114957466	T	C	0.248417	0.871783	0.050617	0.00710272	11	114957466	T	C	0.240254	0.917738	0.0363951	0.0188978	11	114957466	114957466	C	T	intergenic	NXPE2;CADM1	dist=379814;dist=86879				11q23.3									rs11215347
rs112154032	19	13667971	T	C	0.0002383	0.6651	19	13667971	T	C	0.0140973	0.846893	0.204117	0.422369	19	13667971	T	C	0.0176506	0.601036	0.132212	0.000217172	19	13667971	13667971	C	T	intergenic	CACNA1A;CCDC130	dist=50697;dist=174603				19p13.2									rs112154032
rs11215931	11	116308090	G	A	0.0002071	0.8937	11	116308090	G	A	0.316252	0.906817	0.0522032	0.0618317	11	116308090	G	A	0.312809	0.887124	0.0371896	0.00134155	11	116308090	116308090	A	G	intergenic	LINC00900;LOC101929011	dist=677172;dist=202049				11q23.3									rs11215931
rs112202154	14	43385934	T	C	0.0002572	0.8389	14	43385934	T	C	0.931023	0.760454	0.08458	0.000879094	14	43385934	T	C	0.925774	0.87911	0.0584072	0.0254797	14	43385934	43385934	T	C	intergenic	LRFN5;FSCB	dist=1012182;dist=1587420				14q21.1									rs112202154
rs112212406	7	146748863	I	D	0.0002617	0.8501	7	146748863	I	D	0.915878	0.870074	0.0773543	0.068328	7	146748863	I	D	0.915256	0.840439	0.054366	0.00113888	7	146748864	146748864	A	-	intronic	CNTNAP2				Cortical dysplasia-focal epilepsy syndrome;Pitt-Hopkins like syndrome 1	7q35									rs112212406
rs112225716	7	11009238	I	D	0.0004752	0.8677	7	11009238	I	D	0.104603	0.918316	0.0717915	0.23844	7	11009238	I	D	0.112648	0.844813	0.0492604	0.000733362	7	11009238	11009238	-	TG	intergenic	NDUFA4;PHF14	dist=29425;dist=4261				7p21.3									rs112225716
rs11223417	11	133136091	G	C	0.0001448	0.9092	11	133136091	G	C	0.497519	0.984532	0.0429426	0.716587	11	133136091	G	C	0.518488	0.872622	0.0308426	9.81075e-06	11	133136091	133136091	C	G	intronic	OPCML					11q25									rs11223417
rs11223418	11	133136280	T	C	9.099e-05	0.896	11	133136280	T	C	0.279468	0.943231	0.0483839	0.228369	11	133136280	T	C	0.286008	0.87299	0.0344415	8.85947e-05	11	133136280	133136280	C	T	intronic	OPCML					11q25									rs11223418
rs11223424	11	133142354	C	A	7.113e-05	0.895	11	133142354	C	A	0.279901	0.943294	0.0481604	0.226755	11	133142354	C	A	0.287157	0.871443	0.0342866	6.64222e-05	11	133142354	133142354	A	C	intronic	OPCML					11q25									rs11223424
rs11223430	11	133152437	T	A	1.824e-05	0.8864	11	133152437	T	A	0.276436	0.943017	0.0484522	0.227262	11	133152437	T	A	0.283303	0.858831	0.0345811	1.23872e-05	11	133152437	133152437	A	T	intronic	OPCML					11q25									rs11223430
rs11223431	11	133156849	T	C	2.218e-05	0.8873	11	133156849	T	C	0.269784	0.945414	0.0486468	0.249891	11	133156849	T	C	0.277852	0.859225	0.0346039	1.33866e-05	11	133156849	133156849	C	T	intronic	OPCML					11q25									rs11223431
rs112246704	10	133973938	T	A	0.0002768	1.1657	10	133973938	T	A	0.806612	1.08071	0.072984	0.289513	10	133973938	T	A	0.801144	1.21083	0.051673	0.000245728
rs112277959	10	38453275	G	A	2.627e-08	1.2307	10	38453275	G	A	0.132936	1.22782	0.0636327	0.0010321	10	38453275	G	A	0.129074	1.23221	0.0460453	3.89479e-06	10	38453275	38453275	A	G	intergenic	ZNF37A;LOC100129055	dist=14078;dist=11324				10p11.1									rs112277959
rs112331864	19	37033249	T	C	3.579e-05	0.8852	19	37033249	T	C	0.250663	0.845665	0.0504888	0.000992761	19	37033249	T	C	0.239496	0.906465	0.0363351	0.00718733	19	37033249	37033249	C	T	intergenic	ZNF260;ZNF529	dist=14001;dist=1268				19q13.12									rs112331864
rs112334430	2	19511060	G	C	0.0004749	1.1175	2	19511060	G	C	0.471173	1.12517	0.0547657	0.0311739	2	19511060	G	C	0.472534	1.11358	0.0390286	0.00580667	2	19511060	19511060	C	G	intergenic	LINC01376;MIR4757	dist=284334;dist=37130				2p24.1									rs74637808
rs112338128	5	8455726	G	C	0.0001108	0.7172	5	8455726	G	C	0.0322685	0.620405	0.136242	0.000740452	5	8455726	G	C	0.0241885	0.789419	0.110893	0.0368158	5	8455726	8455726	C	G	ncRNA_intronic	LINC02226					5p15.31									rs112338128
rs112357851	3	12819975	G	A	9.682e-05	1.2637	3	12819975	G	A	0.951203	1.32446	0.10588	0.00954478	3	12819975	G	A	0.948714	1.23595	0.0729023	0.00435943	3	12819975	12819975	G	A	intergenic	TMEM40;CAND2	dist=9019;dist=18196				3p25.2									rs112357851
rs1123592	7	95232839	T	C	0.0001889	0.8912	7	95232839	T	C	0.209332	0.900088	0.052688	0.0471832	7	95232839	T	C	0.211486	0.886676	0.0380331	0.00169157	7	95232839	95232839	C	T	intergenic	PDK4;DYNC1I1	dist=6914;dist=168979				7q21.3									rs1123592
rs11238186	7	52269884	C	A	4.438e-05	0.8883	7	52269884	C	A	0.708261	0.839221	0.0498011	0.00038776	7	52269884	C	A	0.695952	0.914576	0.0357016	0.0120506	7	52269884	52269884	A	C	intergenic	COBL;POM121L12	dist=885326;dist=833465				7p12.1									rs11238186
rs112382273	2	150996791	T	C	0.0002687	1.5765	2	150996791	T	C	0.0138227	1.30629	0.194755	0.157634	2	150996791	T	C	0.0100882	1.79808	0.162859	0.000106133	2	150996791	150996791	C	T	intergenic	LINC01931;LINC01817	dist=281086;dist=94615				2q23.3									rs112382273
rs112387010	16	88027984	G	C	0.0004405	0.8057	16	88027984	G	C	0.956231	0.780333	0.105638	0.0158974	16	88027984	G	C	0.955913	0.818982	0.0755971	0.0069766	16	88027984	88027984	G	C	intronic	BANP					16q24.2									rs112387010
rs11238734	10	44334916	T	G	0.000236	1.1404	10	44334916	T	G	0.144986	1.0989	0.0608361	0.118246	10	44334916	T	G	0.138534	1.16284	0.0441374	0.000535234	10	44334916	44334916	G	T	intergenic	HNRNPA3P1;LINC00619	dist=49051;dist=5838				10q11.21									rs11238734
rs112389689	15	68899617	T	C	3.224e-05	1.7843	15	68899617	T	C	0.986654	1.33103	0.248049	0.260406	15	68899617	T	C	0.984108	2.04221	0.168341	5.18793e-05	15	68899617	68899617	T	C	intronic	CORO2B					15q23									rs112389689
rs11241796	5	124574475	G	A	0.0003093	1.1278	5	124574475	G	A	0.179102	1.02226	0.0560387	0.693953	5	124574475	G	A	0.165595	1.1903	0.0414983	2.10014e-05	5	124574475	124574475	G	A	ncRNA_intronic	LOC101927421					5q23.2									rs11241796
rs11241797	5	124577407	T	C	0.0002754	0.8858	5	124577407	T	C	0.820802	0.968453	0.0561656	0.567286	5	124577407	T	C	0.832942	0.843883	0.0414156	3.30125e-05	5	124577407	124577407	C	T	ncRNA_intronic	LOC101927421					5q23.2									rs11241797
rs112460834	7	154677332	G	A	0.0004188	1.5777	7	154677332	G	A	0.986554	1.45908	0.222149	0.0990866	7	154677332	G	A	0.986999	1.64207	0.158905	0.00275409	7	154677332	154677332	G	A	intronic	DPP6				Mental retardation, autosomal dominant 33	7q36.2	0.0143	0.0029	0.0145	0	0.0039	0.0224	0.004	0.0102	rs112460834
rs112462182	22	43160068	T	C	0.0003448	0.8313	22	43160068	T	C	0.937084	0.859125	0.087925	0.07948	22	43160068	T	C	0.93903	0.81701	0.063778	0.00121255	22	43160068	43160068	T	C	intergenic	A4GALT;ARFGAP3	dist=42761;dist=32464				22q13.2									rs112462182
rs11249559	5	178095966	G	C	0.0002881	0.6109	5	178095966	G	C	0.0113299	0.67658	0.233147	0.104492	5	178095966	G	C	0.0113961	0.579675	0.167262	0.00179944	5	178095966	178095966	C	G	intergenic	CLK4;ZNF354A	dist=41912;dist=42556				5q35.3									rs11249559
rs112506086	10	90780815	C	A	0.0003859	1.1489	10	90780815	C	A	0.868465	1.13966	0.0679968	0.0568023	10	90780815	C	A	0.865507	1.15348	0.0477963	0.00311583	10	90780815	90780815	C	A	intergenic	FAS;MIR4679-2	dist=3997;dist=42277				10q23.31									rs112506086
rs112511247	14	82521202	G	A	0.000488	0.7265	14	82521202	G	A	0.982814	0.591429	0.174122	0.00136993	14	82521202	G	A	0.976245	0.786003	0.107776	0.0218944	14	82521202	82521202	G	A	intergenic	LINC02311;LINC02301	dist=311720;dist=587774				14q31.1									rs112511247
rs112514314	20	55511488	G	C	0.0001725	0.7087	20	55511488	G	C	0.018984	0.707465	0.162005	0.0388164	20	55511488	G	C	0.020914	0.709219	0.111204	0.00277673	20	55511488	55511488	C	G	intergenic	TFAP2C;BMP7	dist=297150;dist=232321				20q13.31									rs112514314
rs112520220	8	32443206	I	D	0.0003229	0.9022	8	32443206	I	D	0.746942	0.896716	0.0493633	0.0262879	8	32443206	I	D	0.74609	0.904925	0.0351506	0.00425676
rs112528499	19	37252935	G	A	0.0003531	1.1125	19	37252935	G	A	0.744475	1.16316	0.0508346	0.00315836	19	37252935	G	A	0.759745	1.08679	0.0368735	0.0246372	19	37252935	37252935	G	A	intronic	ZNF850					19q13.12									rs112528499
rs11252922	10	5120714	G	A	0.0002399	0.8874	10	5120714	G	A	0.190479	0.849941	0.0556125	0.00380431	10	5120714	G	A	0.181167	0.907533	0.0400918	0.0162231	10	5120714	5120714	G	A	intronic	AKR1C3					10p15.1									rs11252922
rs112556374	1	12411790	G	A	0.0004986	1.3007	1	12411790	G	A	0.0289348	1.13812	0.127381	0.303012	1	12411790	G	A	0.0261489	1.39832	0.0937704	0.000196915	1	12411790	12411790	A	G	intronic	VPS13D					1p36.22									rs112556374
rs112572447	10	38595190	G	A	1.032e-08	0.802	10	38595190	G	A	0.875697	0.817733	0.0656652	0.0018223	10	38595190	G	A	0.879543	0.793934	0.0475776	7.41822e-07	10	38595190	38595190	G	A	intergenic	LOC100129055;HSD17B7P2	dist=91917;dist=50118				10p11.1									rs112572447
rs112578822	23	20972340	T	C	0.0004313	1.3757	23	20972340	T	C	0.979179	1.37876	0.152052	0.0411479	X	20972340	T	C	0.978963	1.37399	0.112826	0.00650365	X	20972340	20972340	T	C	intergenic	RPS6KA3;CNKSR2	dist=687590;dist=420076				Xp22.12									rs112578822
rs112621694	3	12841073	G	A	0.0001242	1.2706	3	12841073	G	A	0.955646	1.31048	0.110563	0.0168603	3	12841073	G	A	0.952468	1.25242	0.0756082	0.00353139	3	12841073	12841073	G	A	intronic	CAND2					3p25.2									rs112621694
rs112649642	2	25446899	G	A	0.0003065	1.123	2	25446899	G	A	0.80008	1.17293	0.0550864	0.00413567	2	25446899	G	A	0.803696	1.09808	0.039572	0.0187551	2	25446899	25446899	G	A	intergenic	LINC01381;DNMT3A	dist=14828;dist=8931				2p23.3									rs112649642
rs112662446	8	25792575	G	A	0.0002498	1.3585	8	25792575	G	A	0.968065	1.45436	0.144491	0.0118998	8	25792575	G	A	0.96769	1.31254	0.102581	0.00955184	8	25792575	25792575	G	A	intronic	EBF2					8p21.2									rs112662446
rs112682067	19	36980346	T	C	2.177e-05	0.8846	19	36980346	T	C	0.262428	0.857245	0.0495987	0.00204954	19	36980346	T	C	0.252149	0.898933	0.0355378	0.0028704	19	36980346	36980346	C	T	intronic	ZNF566					19q13.12									rs112682067
rs112688968	18	71038983	I	D	0.0002614	1.2319	18	71038983	I	D	0.0813413	1.42593	0.102167	0.000341504	18	71038983	I	D	0.0900929	1.15261	0.068897	0.0369997	18	71038984	71038984	T	-	intergenic	LOC100505817;FBXO15	dist=21860;dist=701604				18q22.3									rs112688968
rs112704675	12	21498926	T	C	4.161e-05	0.828	12	21498926	T	C	0.0907563	0.811107	0.0779427	0.00826637	12	21498926	T	C	0.0840153	0.837191	0.0570883	0.00217398	12	21498926	21498926	C	T	intronic	SLCO1A2					12p12.1									rs112704675
rs112714092	5	8454728	T	C	0.0001212	0.7179	5	8454728	T	C	0.0319088	0.622862	0.136671	0.000848506	5	8454728	T	C	0.0240086	0.788569	0.111144	0.0363966	5	8454728	8454728	C	T	ncRNA_intronic	LINC02226					5p15.31									rs112714092
rs112729989	2	25439539	G	A	0.0004384	1.1193	2	25439539	G	A	0.801695	1.16407	0.0550776	0.00628137	2	25439539	G	A	0.804537	1.09705	0.0394304	0.0195355	2	25439539	25439539	G	A	intergenic	LINC01381;DNMT3A	dist=7468;dist=16291				2p23.3									rs112729989
rs112742247	12	85030619	T	C	9.067e-05	1.4816	12	85030619	T	C	0.974185	1.60679	0.173682	0.00836039	12	85030619	T	C	0.974556	1.42249	0.123115	0.0053915	12	85030619	85030619	T	C	intergenic	TMTC2;SLC6A15	dist=1501972;dist=222648				12q21.31									rs112742247
rs112746264	1	168967281	T	C	0.0002514	1.1928	1	168967281	T	C	0.932392	1.05669	0.0858291	0.522777	1	168967281	T	C	0.921235	1.26119	0.0581967	9.30565e-05	1	168967281	168967281	T	C	ncRNA_intronic	LINC00970					1q24.2									rs112746264
rs112760957	14	43430986	I	D	0.0001763	0.835	14	43430986	I	D	0.931153	0.763697	0.0847117	0.00108018	14	43430986	I	D	0.925384	0.871209	0.0583654	0.0166399	14	43430987	43430987	A	-	intergenic	LRFN5;FSCB	dist=1057235;dist=1542367				14q21.1									rs112760957
rs112765572	19	37147965	G	A	9.852e-05	0.8907	19	37147965	G	A	0.248139	0.85117	0.050812	0.00165619	19	37147965	G	A	0.236766	0.911985	0.0366457	0.012373	19	37147965	37147965	A	G	intronic	ZNF461					19q13.12									rs112765572
rs112786052	20	41674971	G	C	0.000471	1.3557	20	41674971	G	C	0.970662	1.24002	0.154629	0.171993	20	41674971	G	C	0.966862	1.41298	0.105297	0.00140468	20	41674971	41674971	G	C	intronic	PTPRT					20q12									rs112786052
rs112794590	7	12319426	G	A	0.0002886	0.8677	7	12319426	G	A	0.893444	0.783059	0.0693558	0.00030949	7	12319426	G	A	0.881179	0.910368	0.0473899	0.0456928	7	12319426	12319426	G	A	intergenic	TMEM106B;VWDE	dist=42536;dist=51085				7p21.3									rs112794590
rs112838834	19	37170175	G	A	0.0001013	1.122	19	37170175	G	A	0.751204	1.17375	0.0506729	0.00171132	19	37170175	G	A	0.762367	1.0961	0.036505	0.0123884	19	37170175	37170175	G	A	intergenic	ZNF461;LINC01534	dist=12420;dist=6166				19q13.12									rs112838834
rs112838848	19	37225317	T	C	5.432e-05	0.8871	19	37225317	T	C	0.249119	0.848007	0.0507495	0.00127315	19	37225317	T	C	0.237842	0.908083	0.0366165	0.0088117	19	37225317	37225317	C	T	intergenic	ZNF567;ZNF850	dist=13079;dist=9063				19q13.12									rs112838848
rs112839537	8	76861503	G	A	0.000421	1.2354	8	76861503	G	A	0.95622	1.09815	0.106949	0.385556	8	76861503	G	A	0.950162	1.30393	0.0723926	0.000344894	8	76861503	76861503	G	A	intergenic	HNF4G;LINC01111	dist=382426;dist=457386				8q21.11									rs112839537
rs112849469	3	115225596	G	A	0.0004795	1.7243	3	115225596	G	A	0.988134	1.86065	0.254679	0.0199979	3	115225596	G	A	0.989594	1.64724	0.197401	0.0150395	3	115225596	115225596	G	A	intergenic	ZBTB20;GAP43	dist=359469;dist=116555				3q13.31									rs112849469
rs112880747	10	38324086	G	C	0.0002893	1.116	10	38324086	G	C	0.212192	1.15226	0.0524478	0.00637462	10	38324086	G	C	0.21916	1.09834	0.0370975	0.0109678	10	38324086	38324086	C	G	intronic	ZNF33A					10p11.1									rs112880747
rs112885004	4	5983270	T	A	0.0003407	0.8596	4	5983270	T	A	0.902159	0.873403	0.0716856	0.0557978	4	5983270	T	A	0.903909	0.852362	0.0522628	0.00192352	4	5983270	5983270	T	A	intergenic	MIR378D1;JAKMIP1	dist=58215;dist=44656				4p16.2									rs112885004
rs112897715	7	12241541	T	C	0.000352	0.8716	7	12241541	T	C	0.891545	0.779638	0.0681267	0.000183673	7	12241541	T	C	0.877492	0.91825	0.0465851	0.0651118	7	12241541	12241541	T	C	intergenic	THSD7A;TMEM106B	dist=369717;dist=9307				7p21.3									rs112897715
rs112902283	10	97976584	T	C	0.0002173	0.5958	10	97976584	T	C	0.0108619	0.636683	0.237467	0.0675887	10	97976584	T	C	0.0109328	0.575086	0.173391	0.0023293	10	97976584	97976584	C	T	intronic	BLNK				Agammaglobulinemia 4, Autosomal recessive	10q24.1									rs112902283
rs112905868	19	58696543	G	A	0.000225	1.1249	19	58696543	G	A	0.190181	1.11564	0.05489	0.0445058	19	58696543	G	A	0.192184	1.12968	0.0392131	0.00170828	19	58696543	58696543	A	G	intronic	ZNF274					19q13.43									rs112905868
rs112929410	7	3379749	I	D	0.0004827	0.8623	7	3379749	I	D	0.0954603	0.843547	0.0745568	0.0243783	7	3379749	I	D	0.0990173	0.871413	0.0516469	0.00846201	7	3379749	3379749	-	T	intronic	SDK1					7p22.2									rs112929410
rs112934813	19	36974934	G	C	1.83e-05	0.8828	19	36974934	G	C	0.26136	0.856449	0.0498748	0.00203997	19	36974934	G	C	0.250733	0.896688	0.0358261	0.00247462	19	36974934	36974934	C	G	intronic	ZNF566					19q13.12									rs112934813
rs112947347	1	168964216	T	A	0.0001472	1.2081	1	168964216	T	A	0.937703	1.04555	0.0892276	0.619182	1	168964216	T	A	0.925849	1.28968	0.060016	3.38212e-05	1	168964216	168964216	T	A	ncRNA_intronic	LINC00970					1q24.2									rs112947347
rs112948832	3	115044819	G	A	0.0004817	0.5865	3	115044819	G	A	0.0119947	0.556172	0.250882	0.0254445	3	115044819	G	A	0.0107129	0.605221	0.19274	0.0122794	3	115044819	115044819	A	G	intergenic	ZBTB20;GAP43	dist=178692;dist=297332				3q13.31									rs112948832
rs112956479	16	88078518	G	A	0.0002963	0.8094	16	88078518	G	A	0.9497	0.792612	0.101247	0.0187308	16	88078518	G	A	0.948625	0.817941	0.071553	0.00413878	16	88078518	88078518	G	A	intronic	BANP					16q24.2									rs112956479
rs112959934	2	172773729	I	D	7.666e-05	1.175	2	172773729	I	D	0.0981423	1.30977	0.0720109	0.000120058	2	172773729	I	D	0.110963	1.11629	0.0494803	0.024779	2	172773729	172773729	-	TCATCTCTA	intergenic	SLC25A12;HAT1	dist=22913;dist=5206				2q31.1									rs112959934
rs112988308	3	114733000	G	A	0.000461	1.6918	3	114733000	G	A	0.987717	1.77588	0.245115	0.025089	3	114733000	G	A	0.989289	1.64327	0.189909	0.0119671	3	114733000	114733000	G	A	intronic	ZBTB20				Primrose syndrome, Autosomal dominant	3q13.31									rs112988308
rs112996286	7	12315741	G	C	0.0003392	0.8679	7	12315741	G	C	0.895586	0.780155	0.0702858	0.000301299	7	12315741	G	C	0.882875	0.911782	0.0478386	0.0516002	7	12315741	12315741	G	C	intergenic	TMEM106B;VWDE	dist=38851;dist=54770				7p21.3									rs112996286
rs11307659	5	100771443	I	D	0.0001435	1.1252	5	100771443	I	D	0.209283	1.16017	0.0533593	0.00492772	5	100771443	I	D	0.212643	1.10779	0.0381494	0.0069171	5	100771444	100771444	A	-	intergenic	ST8SIA4;SLCO4C1	dist=532455;dist=798248				5q21.1									rs11307659
rs113087541	18	70061568	T	C	7.249e-05	1.5146	18	70061568	T	C	0.0168795	1.29682	0.172899	0.121836	18	70061568	T	C	0.0147989	1.65665	0.13141	4.48322e-05	18	70061568	70061568	C	T	intergenic	LINC01899;CBLN2	dist=612106;dist=142347				18q22.3									rs113087541
rs11309098	8	136710969	I	D	9.834e-05	1.1061	8	136710969	I	D	0.640073	1.04799	0.0448784	0.296931	8	136710969	I	D	0.620326	1.1364	0.0317196	5.86624e-05	8	136710970	136710970	A	-	intergenic	KHDRBS3;LINC02055	dist=51118;dist=832071				8q24.23									rs11309098
rs113120967	19	35793949	T	C	0.0002282	0.6543	19	35793949	T	C	0.013122	0.761404	0.205405	0.195856	19	35793949	T	C	0.0157174	0.610478	0.138945	0.000661291	19	35793949	35793949	C	T	intronic	MAG				Spastic paraplegia 75, autosomal recessive, Autosomal recessive	19q13.12									rs113120967
rs113126865	6	142233997	T	G	0.0001112	1.2618	6	142233997	T	G	0.0551354	1.27905	0.10383	0.0151743	6	142233997	T	G	0.0553969	1.25313	0.0738217	0.00177865	6	142233997	142233997	G	T	intergenic	MIR4465;NMBR	dist=1228977;dist=161624				6q24.1									rs113126865
rs113141626	8	32441577	I	D	0.0004845	1.1059	8	32441577	I	D	0.249106	1.1162	0.0498173	0.0263984	8	32441577	I	D	0.251217	1.10072	0.0353779	0.00638176	8	32441577	32441577	-	ACAC	intronic	NRG1					8p12									rs113141626
rs11315727	23	132658618	I	D	0.0001235	0.5494	23	132658618	I	D	0.0245259	0.532351	0.162518	0.00021632	X	132658618	I	D	0.0186176	0.795418	0.556089	0.688519	X	132658619	132658619	G	-	intergenic	GPC4;GPC3	dist=109414;dist=11157				Xq26.2									rs11315727
rs11316806	11	133170255	I	D	0.0001641	1.1242	11	133170255	I	D	0.793103	1.06714	0.0535443	0.226768	11	133170255	I	D	0.789012	1.15432	0.0381423	0.000191435	11	133170256	133170256	C	-	intronic	OPCML					11q25									rs11316806
rs113179708	10	38382263	G	A	2.266e-08	0.8133	10	38382263	G	A	0.863159	0.819602	0.0630166	0.0013301	10	38382263	G	A	0.867721	0.810036	0.0456394	2.60336e-06	10	38382263	38382263	G	A	intergenic	ZNF33A;ZNF37A	dist=33246;dist=1001				10p11.1									rs113179708
rs11323923	19	37172496	I	D	7.849e-05	1.1248	19	37172496	I	D	0.752364	1.17628	0.0508814	0.00155096	19	37172496	I	D	0.764011	1.09886	0.0367247	0.0106579	19	37172497	37172497	T	-	intergenic	ZNF461;LINC01534	dist=14742;dist=3844				19q13.12									rs11323923
rs113256009	2	25446797	T	C	0.0002997	1.1232	2	25446797	T	C	0.800106	1.17372	0.0550806	0.0039784	2	25446797	T	C	0.803747	1.098	0.0395692	0.018846	2	25446797	25446797	T	C	intergenic	LINC01381;DNMT3A	dist=14726;dist=9033				2p23.3									rs113256009
rs113281755	7	146745452	I	D	0.0002393	1.1777	7	146745452	I	D	0.084307	1.15366	0.0775118	0.0616344	7	146745452	I	D	0.0851874	1.18979	0.054412	0.00115456	7	146745452	146745452	-	G	intronic	CNTNAP2				Cortical dysplasia-focal epilepsy syndrome;Pitt-Hopkins like syndrome 1	7q35									rs113281755
rs113305678	1	18761056	T	C	0.0002355	1.2615	1	18761056	T	C	0.956321	1.36468	0.108393	0.00528264	1	18761056	T	C	0.957416	1.21151	0.0777292	0.0153795	1	18761056	18761056	T	C	intergenic	IGSF21;KLHDC7A	dist=56079;dist=46368				1p36.13									rs113305678
rs113312578	10	106664545	I	D	0.0002293	0.8967	10	106664545	I	D	0.773084	0.87982	0.0512904	0.011857	10	106664545	I	D	0.769403	0.905288	0.0362137	0.00569481	10	106664546	106664547	TA	-	intronic	SORCS3					10q25.1									rs113312578
rs113319111	14	82520585	T	C	0.0004193	0.7144	14	82520585	T	C	0.984063	0.59623	0.180466	0.0023778	14	82520585	T	C	0.978503	0.7662	0.112282	0.0146344	14	82520585	82520585	T	C	intergenic	LINC02311;LINC02301	dist=311103;dist=588391				14q31.1									rs113319111
rs113331838	5	8450487	T	C	0.0001225	0.7176	5	8450487	T	C	0.0318497	0.622854	0.136898	0.000865015	5	8450487	T	C	0.0239776	0.788129	0.111348	0.0363028	5	8450487	8450487	C	T	ncRNA_intronic	LINC02226					5p15.31									rs113331838
rs113334006	5	8458318	T	C	0.0001016	1.3956	5	8458318	T	C	0.967485	1.62759	0.13564	0.00054796	5	8458318	T	C	0.97582	1.25975	0.110704	0.0410249	5	8458318	8458318	T	C	ncRNA_intronic	MIR4458HG					5p15.31									rs113334006
rs113374648	1	246088114	G	A	0.0001415	0.8443	1	246088114	G	A	0.912132	0.871628	0.0756003	0.0655684	1	246088114	G	A	0.916021	0.830245	0.0549769	0.000568014	1	246088114	246088114	G	A	intronic	SMYD3					1q44									rs113374648
rs113401856	2	71879435	G	A	0.0002859	1.4551	2	71879435	G	A	0.974602	1.87307	0.165661	0.000305838	2	71879435	G	A	0.979442	1.23859	0.132339	0.112736	2	71879435	71879435	G	A	intronic	DYSF				Miyoshi muscular dystrophy 1, Autosomal recessive;Muscular dystrophy, limb-girdle, type 2B, Autosomal recessive;Myopathy, distal, with anterior tibial onset, Autosomal recessive	2p13.2									rs113401856
rs113404918	7	142709950	C	A	0.0003521	0.8384	7	142709950	C	A	0.937177	0.774375	0.0876415	0.00273416	7	142709950	C	A	0.928123	0.869869	0.0596558	0.0178576	7	142709950	142709950	C	A	intergenic	KEL;OR9A2	dist=50447;dist=13337				7q34									rs113404918
rs113408217	19	36976870	T	C	2.22e-05	0.8845	19	36976870	T	C	0.262352	0.857209	0.0496706	0.00207454	19	36976870	T	C	0.252003	0.898831	0.035611	0.00289834	19	36976870	36976870	C	T	intronic	ZNF566					19q13.12									rs113408217
rs113412316	18	59733251	I	D	4.939e-05	0.897	18	59733251	I	D	0.679536	0.914943	0.046088	0.0528932	18	59733251	I	D	0.680288	0.887981	0.0329123	0.000285911	18	59733252	59733252	T	-	intronic	PIGN				Multiple congenital anomalies-hypotonia-seizures syndrome 1, Autosomal recessive	18q21.33									rs113412316
rs113492914	5	79044558	G	A	0.0004661	0.7544	5	79044558	G	A	0.0213337	0.872256	0.153105	0.378392	5	79044558	G	A	0.0292848	0.713665	0.0946893	0.00054784	5	79044558	79044558	A	G	intronic	CMYA5					5q14.1									rs113492914
rs113516498	19	47333497	T	A	0.0003047	0.8291	19	47333497	T	A	0.113624	0.804139	0.089784	0.0166458	19	47333497	T	A	0.114368	0.841908	0.0636011	0.00747252	19	47333497	47333497	-	CACACT	downstream	SNAR-E	dist=345				19q13.32
rs113516498	19	47333497	T	A	0.0003047	0.8291	19	47333497	T	A	0.113624	0.804139	0.089784	0.0166458	19	47333497	T	A	0.114368	0.841908	0.0636011	0.00747252	19	47333497	47333497	A	T	downstream	SNAR-E	dist=345				19q13.32									rs113516498
rs113516498	19	47333497	T	A	0.0003047	0.8291	19	47333497	T	A	0.113624	0.804139	0.089784	0.0166458	19	47333497	T	A	0.114368	0.841908	0.0636011	0.00747252	19	47333497	47333497	-	CACACACACT	downstream	SNAR-E	dist=345				19q13.32
rs113516498	19	47333497	T	A	0.0003047	0.8291	19	47333497	T	A	0.113624	0.804139	0.089784	0.0166458	19	47333497	T	A	0.114368	0.841908	0.0636011	0.00747252	19	47333497	47333497	-	CT	downstream	SNAR-E	dist=345				19q13.32
rs113516498	19	47333497	T	A	0.0003047	0.8291	19	47333497	T	A	0.113624	0.804139	0.089784	0.0166458	19	47333497	T	A	0.114368	0.841908	0.0636011	0.00747252	19	47333497	47333497	-	CACACACT	downstream	SNAR-E	dist=345				19q13.32
rs113516498	19	47333497	T	A	0.0003047	0.8291	19	47333497	T	A	0.113624	0.804139	0.089784	0.0166458	19	47333497	T	A	0.114368	0.841908	0.0636011	0.00747252	19	47333497	47333497	-	CACT	downstream	SNAR-E	dist=345				19q13.32
rs113540873	14	43394437	T	G	0.0003612	1.1892	14	43394437	T	G	0.066389	1.31137	0.0856907	0.00115101	14	43394437	T	G	0.0723519	1.13538	0.0589732	0.0292591	14	43394437	43394437	G	T	intergenic	LRFN5;FSCB	dist=1020685;dist=1578917				14q21.1									rs113540873
rs1135546	10	38062772	T	C	0.0003106	1.1218	10	38062772	T	C	0.800557	1.16013	0.0549822	0.00743978	10	38062772	T	C	0.799968	1.10288	0.0391063	0.0128347	10	38062772	38062772	T	C	intergenic	MTRNR2L7;ZNF248	dist=170913;dist=2682				10p11.1									rs1135546
rs113575901	23	21000591	C	A	0.0004003	0.7297	23	21000591	C	A	0.0210736	0.727644	0.149528	0.0398417	X	21000591	C	A	0.0213181	0.730863	0.110779	0.00624023	X	21000591	21000591	A	C	intergenic	RPS6KA3;CNKSR2	dist=715841;dist=391825				Xp22.12									rs113575901
rs11358931	7	11078619	I	D	8.366e-05	1.1801	7	11078619	I	D	0.903367	1.12666	0.0743291	0.112052	7	11078619	I	D	0.896463	1.20629	0.0510959	0.000301408	7	11078620	11078620	T	-	intronic	PHF14					7p21.3									rs11358931
rs113591957	8	29643133	G	C	0.0004717	0.7144	8	29643133	G	C	0.0269508	0.900087	0.172687	0.545871	8	29643133	G	C	0.0311371	0.643919	0.115808	0.000237217	8	29643133	29643133	C	G	ncRNA_intronic	LINC02099					8p12									rs113591957
rs11362149	17	79439929	I	D	0.0001437	0.8683	17	79439929	I	D	0.862255	0.871508	0.0633861	0.0282009	17	79439929	I	D	0.866215	0.866606	0.0458512	0.00157844	17	79439930	79439930	C	-	intergenic	BAHCC1;ACTG1	dist=6572;dist=37067				17q25.3									rs11362149
rs113699724	20	3922702	T	C	3.845e-05	0.8867	20	3922702	T	C	0.760469	0.875338	0.0503477	0.00768993	20	3922702	T	C	0.758784	0.892551	0.0358523	0.00141301	20	3922702	3922702	T	C	intronic	RNF24					20p13									rs113699724
rs11373284	13	107511597	I	D	0.0002966	1.106	13	107511597	I	D	0.711782	1.10801	0.0480621	0.0336336	13	107511597	I	D	0.704231	1.10504	0.0341771	0.003615	13	107511597	107511597	-	C	intergenic	LINC00443;FAM155A	dist=187069;dist=309282				13q33.3									rs11373284
rs113768761	23	150190118	T	C	9.616e-05	0.8931	23	150190118	T	C	0.187751	0.827717	0.0480406	0.00010847	X	150190118	T	C	0.174762	0.932836	0.0363539	0.0574872	X	150190118	150190118	C	T	intergenic	HMGB3;MIR4330	dist=30870;dist=146576				Xq28									rs113768761
rs1137839	7	135386749	G	C	0.0002435	1.0985	7	135386749	G	C	0.386918	1.18291	0.0445531	0.000152269	7	135386749	G	C	0.411362	1.05912	0.0312912	0.0661104	7	135386749	135386749	G	C	intronic	SLC13A4					7q33									rs1137839
rs113794809	4	163628781	G	C	0.0004646	1.2156	4	163628781	G	C	0.0681854	1.38342	0.0990746	0.00074975	4	163628781	G	C	0.0767877	1.14482	0.0675018	0.0428093	4	163628781	163628781	C	G	intergenic	FSTL5;MIR4454	dist=543595;dist=385945				4q32.2									rs113794809
rs11379837	7	12304543	I	D	0.0004991	1.1413	7	12304543	I	D	0.111374	1.26209	0.0675045	0.000426568	7	12304543	I	D	0.125799	1.08941	0.0459275	0.0602957
rs113831271	7	146748286	G	A	0.0002585	1.1765	7	146748286	G	A	0.0841339	1.14961	0.0773758	0.0679071	7	146748286	G	A	0.0847761	1.19005	0.0543844	0.00113063	7	146748286	146748286	A	0	intronic	CNTNAP2				Cortical dysplasia-focal epilepsy syndrome;Pitt-Hopkins like syndrome 1	7q35
rs113831271	7	146748286	G	A	0.0002585	1.1765	7	146748286	G	A	0.0841339	1.14961	0.0773758	0.0679071	7	146748286	G	A	0.0847761	1.19005	0.0543844	0.00113063	7	146748286	146748286	A	G	intronic	CNTNAP2				Cortical dysplasia-focal epilepsy syndrome;Pitt-Hopkins like syndrome 1	7q35									rs113831271
rs11383590	10	106647107	I	D	0.0003744	1.111	10	106647107	I	D	0.229044	1.13147	0.0512152	0.0150888	10	106647107	I	D	0.232336	1.1009	0.0362551	0.00764492
rs113842013	2	25440403	T	C	0.0004343	0.8933	2	25440403	T	C	0.19832	0.858959	0.055083	0.00624931	2	25440403	T	C	0.195473	0.91145	0.0394381	0.0194418	2	25440403	25440403	C	T	intergenic	LINC01381;DNMT3A	dist=8332;dist=15427				2p23.3									rs113842013
rs113867710	2	172755585	I	D	0.000149	1.1583	2	172755585	I	D	0.106535	1.2974	0.0684339	9.59566e-05	2	172755585	I	D	0.121301	1.09797	0.0470219	0.0450954	2	172755586	172755589	ATAG	-	intergenic	SLC25A12;HAT1	dist=4770;dist=23346				2q31.1									rs113867710
rs113914139	5	63817146	G	A	9.33e-05	3.4473	5	63817146	G	A	0.982849	4.04528	0.361255	0.000280634	5	63817146	G	A	0.984097	2.02586	0.658598	0.307985	5	63817146	63817146	G	A	intronic	RGS7BP					5q12.3									rs113914139
rs11392605	10	38117223	I	D	0.0004118	1.1127	10	38117223	I	D	0.214507	1.14611	0.0523764	0.00861036	10	38117223	I	D	0.220515	1.09641	0.0370374	0.0124279	10	38117223	38117223	-	A	intronic	ZNF248					10p11.1									rs11392605
rs11393496	11	133176490	I	D	0.0002497	0.9119	11	133176490	I	D	0.521577	1.00398	0.0430332	0.926512	11	133176490	I	D	0.552665	0.867367	0.0310488	4.39566e-06	11	133176490	133176490	-	C	intronic	OPCML					11q25									rs11393496
rs113939114	7	142792407	G	A	0.0002423	1.2232	7	142792407	G	A	0.0525717	1.29555	0.0964203	0.00578053	7	142792407	G	A	0.0573425	1.18998	0.0667805	0.00803268	7	142792407	142792407	A	G	intergenic	OR6W1P;PIP	dist=31525;dist=36767				7q34									rs113939114
rs11396484	7	129403296	I	D	0.0001037	1.309	7	129403296	I	D	0.0385156	1.23617	0.117829	0.0659797	7	129403296	I	D	0.0364701	1.34938	0.0858143	0.00030468	7	129403296	129403296	-	T	intergenic	NRF1;MIR182	dist=6374;dist=6927				7q32.2									rs148701877
rs113965713	5	8456763	G	C	0.0001133	0.7175	5	8456763	G	C	0.0320053	0.622069	0.13636	0.000800332	5	8456763	G	C	0.0240701	0.788411	0.110844	0.0357499	5	8456763	8456763	C	G	ncRNA_intronic	LINC02226					5p15.31									rs113965713
rs113987806	17	60449780	G	C	0.0003523	0.6341	17	60449780	G	C	0.0141404	0.618305	0.217623	0.0337369	17	60449780	G	C	0.0138168	0.642511	0.157295	0.00674429	17	60449780	60449780	C	G	intronic	EFCAB3					17q23.2									rs113987806
rs113989527	5	8458754	G	A	0.0001011	0.7165	5	8458754	G	A	0.0325233	0.614289	0.135618	0.000544187	5	8458754	G	A	0.0241817	0.793816	0.110694	0.0410154	5	8458754	8458754	A	G	ncRNA_intronic	MIR4458HG					5p15.31									rs113989527
rs114018987	1	205339501	T	G	0.0003687	0.7415	1	205339501	T	G	0.0261693	0.719491	0.145698	0.02826	1	205339501	T	G	0.0267887	0.752701	0.10276	0.00703329	1	205339501	205339501	G	T	intergenic	KLHDC8A;LEMD1-AS1	dist=13283;dist=2879				1q32.1									rs114018987
rs114031381	1	166433492	G	C	0.0003111	1.1076	1	166433492	G	C	0.27259	1.06423	0.0483831	0.196776	1	166433492	G	C	0.257116	1.13087	0.0349523	0.000394851	1	166433492	166433492	C	G	intergenic	FAM78B;LINC01675	dist=297500;dist=11517				1q24.1									rs114031381
rs11406733	8	136710788	I	D	9.657e-05	0.9035	8	136710788	I	D	0.356337	0.955875	0.0451302	0.318	8	136710788	I	D	0.377556	0.878522	0.0318488	5.05149e-05	8	136710788	136710788	-	T	intergenic	KHDRBS3;LINC02055	dist=50936;dist=832253				8q24.23									rs11406733
rs114086488	2	218222344	T	C	0.0002016	0.7864	2	218222344	T	C	0.042069	0.835193	0.110102	0.107621	2	218222344	T	C	0.0412374	0.761864	0.0798667	0.000888043
rs11409406	14	43410244	I	D	0.0002268	1.1933	14	43410244	I	D	0.0710873	1.30381	0.084231	0.00122925	14	43410244	I	D	0.0762066	1.14378	0.0583054	0.0195794	14	43410244	43410244	-	T	intergenic	LRFN5;FSCB	dist=1036492;dist=1563110				14q21.1
rs114153973	7	11019601	T	G	0.000365	1.1637	7	11019601	T	G	0.905112	1.10944	0.0748888	0.169115	7	11019601	T	G	0.898378	1.19044	0.0516759	0.000884467	7	11019601	11019601	T	G	intronic	PHF14					7p21.3									rs114153973
rs114161438	2	180515555	C	A	0.0004111	0.8322	2	180515555	C	A	0.061704	0.87519	0.0920484	0.15237	2	180515555	C	A	0.0675507	0.812726	0.0630282	0.00123438	2	180515555	180515555	A	C	intronic	ZNF385B					2q31.2									rs114161438
rs11421055	11	133144237	I	D	7.809e-05	0.8851	11	133144237	I	D	0.213623	0.930034	0.0532278	0.174861	11	133144237	I	D	0.217316	0.863139	0.0379367	0.000119972	11	133144237	133144237	-	T	intronic	OPCML					11q25									rs11421055
rs114226505	1	89990520	G	A	5.061e-05	1.2522	1	89990520	G	A	0.944815	1.19032	0.0955231	0.0727365	1	89990520	G	A	0.942712	1.28503	0.0681923	0.000320549	1	89990520	89990520	G	A	UTR5	LRRC8B	NM_001134476:c.-57690G>A				1p22.2									rs114226505
rs11423904	6	51119688	I	D	0.0002176	0.9067	6	51119688	I	D	0.660724	0.888871	0.0454913	0.00929908	6	51119688	I	D	0.65606	0.916041	0.0325554	0.00689013	6	51119688	51119688	-	T	intergenic	TFAP2B;PKHD1	dist=304362;dist=360457				6p12.3									rs11423904
rs11430546	7	79681231	I	D	6.065e-05	0.719	7	79681231	I	D	0.0264092	0.683263	0.137506	0.00752776	7	79681231	I	D	0.024435	0.739712	0.102665	0.0043104	7	79681231	79681231	-	A	intergenic	MAGI2-AS3;GNAI1	dist=580707;dist=82909				7q21.11									rs11430546
rs11436039	12	104931166	I	D	0.0001204	0.8334	12	104931166	I	D	0.0828745	0.875245	0.0830028	0.112411	12	104931166	I	D	0.0899275	0.813928	0.057714	0.000451493	12	104931166	104931166	-	G	intronic	CHST11					12q23.3									rs11436039
rs114372806	4	20527288	T	C	0.0003504	0.8624	4	20527288	T	C	0.895077	0.827686	0.0708716	0.00663366	4	20527288	T	C	0.894873	0.880974	0.0510224	0.0120003	4	20527288	20527288	T	C	intronic	SLIT2					4p15.31									rs114372806
rs114398062	1	170853975	T	A	0.0002014	1.2987	1	170853975	T	A	0.959554	1.49056	0.118668	0.00113104	1	170853975	T	A	0.963777	1.20542	0.0872855	0.0354409	1	170853975	170853975	T	A	intergenic	PRRX1;MROH9	dist=145434;dist=50637				1q24.2									rs114398062
rs11444505	4	156869223	I	D	0.0004354	0.8975	4	156869223	I	D	0.60335	0.799956	0.0528816	2.24249e-05	4	156869223	I	D	0.579151	0.951799	0.0377955	0.190919	4	156869223	156869223	-	G	intronic	CTSO					4q32.1									rs11444505
rs114446732	1	170916456	G	A	0.0001062	1.441	1	170916456	G	A	0.97376	1.6371	0.157403	0.00254793	1	170916456	G	A	0.976646	1.34175	0.117681	0.0148534	1	170916456	170916456	G	A	intronic	MROH9					1q24.3									rs114446732
rs1144539	19	37331614	C	A	0.0002721	0.905	19	37331614	C	A	0.707093	0.90221	0.0470487	0.0279451	19	37331614	C	A	0.709333	0.906407	0.0337531	0.00344237	19	37331614	37331614	C	A	intronic	ZNF790					19q13.12									rs1144539
rs114453978	3	110306620	T	C	0.0001577	1.5891	3	110306620	T	C	0.0149756	1.39647	0.200299	0.0841066	3	110306620	T	C	0.0129108	1.71699	0.154995	0.000207839	3	110306620	110306620	C	T	intergenic	MIR4445;NECTIN3-AS1	dist=984876;dist=457543				3q13.13									rs114453978
rs1144540	19	37330613	C	A	0.0002789	0.9051	19	37330613	C	A	0.707094	0.902325	0.0470486	0.0281387	19	37330613	C	A	0.709271	0.906586	0.0337544	0.00350962	19	37330613	37330613	C	A	intronic	ZNF790					19q13.12									rs1144540
rs114472957	4	121598634	G	A	0.0004699	0.7739	4	121598634	G	A	0.0382296	0.690394	0.122703	0.00342213	4	121598634	G	A	0.0340605	0.8245	0.0913676	0.0379693	4	121598634	121598634	A	G	intergenic	MAD2L1;PRDM5	dist=610621;dist=14434				4q27									rs114472957
rs114476714	3	98093400	T	C	0.0002757	0.7408	3	98093400	T	C	0.0265328	0.740328	0.141528	0.0386396	3	98093400	T	C	0.0270507	0.74098	0.101544	0.00404611	3	98093400	98093400	C	T	intergenic	OR5K4;OR5K3	dist=19737;dist=16110				3q11.2									rs114476714
rs114512694	3	55802391	G	A	0.0004395	0.7221	3	55802391	G	A	0.971034	0.657041	0.160843	0.00642954	3	55802391	G	A	0.968434	0.756751	0.113287	0.011555	3	55802391	55802391	G	A	intronic	ERC2					3p14.3									rs114512694
rs114554057	3	183678174	T	C	0.0004288	0.5779	3	183678174	T	C	0.0116026	0.575585	0.265641	0.0458735	3	183678174	T	C	0.012479	0.579152	0.192162	0.00620062	3	183678174	183678174	C	T	intronic	ABCC5					3q27.1									rs114554057
rs11456293	3	73356406	I	D	1.977e-06	1.1486	3	73356406	I	D	0.250204	1.13423	0.0502053	0.011517	3	73356406	I	D	0.247649	1.15598	0.0357733	4.37319e-05	3	73356406	73356406	-	T	intergenic	PPP4R2;PDZRN3	dist=238054;dist=75175				3p13									rs11456293
rs114595190	6	11827017	T	C	4.088e-06	2.0523	6	11827017	T	C	0.988581	1.52883	0.263207	0.118791	6	11827017	T	C	0.987751	2.40756	0.193806	1.74906e-05	6	11827017	11827017	T	C	intergenic	ADTRP;LOC101928253	dist=47737;dist=163559				6p24.1									rs114595190
rs114600505	12	20920141	T	C	0.0003755	0.8553	12	20920141	T	C	0.107982	0.777168	0.0725803	0.000655723	12	20920141	T	C	0.090401	0.904069	0.0552072	0.0702109	12	20920141	20920141	C	T	intergenic	SLCO1C1;SLCO1B3	dist=13821;dist=43497				12p12.2									rs114600505
rs11465892	3	10254642	T	C	0.0003536	0.9116	3	10254642	T	C	0.398336	0.919125	0.0446348	0.0592767	3	10254642	T	C	0.394781	0.907869	0.0317914	0.00241536	3	10254642	10254642	C	T	intronic	IRAK2					3p25.3									rs11465892
rs11465897	3	10254797	C	A	0.0004338	1.0955	3	10254797	C	A	0.602294	1.08688	0.044639	0.0624595	3	10254797	C	A	0.605995	1.09984	0.0318202	0.00284088	3	10254797	10254797	C	A	intronic	IRAK2					3p25.3									rs11465897
rs11466045	16	3293880	G	A	9.835e-05	0.6977	16	3293880	G	A	0.0201365	0.655177	0.159161	0.0106297	16	3293880	G	A	0.0199407	0.720424	0.113509	0.00509543	16	3293880	3293880	A	G	exonic	MEFV		nonsynonymous SNV	MEFV:NM_000243:exon9:c.T1772C:p.I591T	Familial Mediterranean fever, AD, Autosomal dominant;Familial Mediterranean fever, AR, Autosomal recessive	16p13.3	0.0102	0.0018	0.0029	0.0001	0.0215	0.0147	0.01	0.0034	rs11466045	0.419	0.12	T	0.108	0.026	N
rs1147226	5	32852778	T	C	0.0002558	1.0972	5	32852778	T	C	0.592603	1.13101	0.0436227	0.00486615	5	32852778	T	C	0.600616	1.08028	0.0311688	0.0133914	5	32852778	32852778	T	C	intergenic	NPR3;LINC02120	dist=60948;dist=94771				5p13.3									rs1147226
rs114722624	7	11035212	G	A	0.0002371	1.1794	7	11035212	G	A	0.915171	1.1329	0.0792301	0.119064	7	11035212	G	A	0.910045	1.20199	0.0544649	0.000884635	7	11035212	11035212	G	A	intronic	PHF14					7p21.3									rs114722624
rs1147227	5	32852872	G	A	0.0003257	1.0954	5	32852872	G	A	0.593822	1.12715	0.0435863	0.00614539	5	32852872	G	A	0.601914	1.0795	0.0311663	0.0142685	5	32852872	32852872	G	A	intergenic	NPR3;LINC02120	dist=61042;dist=94677				5p13.3									rs1147227
rs1147228	5	32853010	T	C	0.0003365	1.0952	5	32853010	T	C	0.593822	1.12718	0.0435864	0.00613352	5	32853010	T	C	0.601924	1.07914	0.0311665	0.014704	5	32853010	32853010	T	C	intergenic	NPR3;LINC02120	dist=61180;dist=94539				5p13.3									rs1147228
rs114787869	2	141162823	T	C	0.0004045	0.7272	2	141162823	T	C	0.0214088	0.771876	0.154731	0.102816	2	141162823	T	C	0.0220674	0.70533	0.110751	0.00227263	2	141162823	141162823	C	T	intronic	LRP1B					2q22.1									rs114787869
rs114797106	2	34425231	T	C	0.0004241	0.681	2	34425231	T	C	0.0177273	0.764137	0.194153	0.174957	2	34425231	T	C	0.019074	0.645801	0.131736	0.00134826	2	34425231	34425231	C	T	ncRNA_intronic	LINC01317					2p22.3									rs114797106
rs114834145	19	55019570	G	A	0.0003687	0.852	19	55019570	G	A	0.107515	0.858325	0.0766961	0.0489956	19	55019570	G	A	0.105841	0.84873	0.0555069	0.00353192	19	55019570	55019570	A	G	intronic	LAIR2					19q13.42									rs114834145
rs114881822	2	218200814	G	A	0.0001964	1.2721	2	218200814	G	A	0.958088	1.20205	0.110568	0.101633	2	218200814	G	A	0.958848	1.31015	0.0796817	0.000936632	2	218200814	218200814	G	A	ncRNA_exonic	DIRC3-AS1					2q35									rs114881822
rs114925602	6	45888313	T	C	7.665e-05	1.4118	6	45888313	T	C	0.0251449	1.29832	0.142625	0.0595576	6	45888313	T	C	0.0214187	1.48415	0.110191	0.000175266	6	45888313	45888313	C	T	intronic	CLIC5					6p21.1									rs114925602
rs114953094	5	20572735	G	A	0.0004248	0.6448	5	20572735	G	A	0.0155915	0.698643	0.222368	0.1163	5	20572735	G	A	0.0180593	0.621598	0.150289	0.00222708	5	20572735	20572735	A	G	intronic	CDH18					5p14.3									rs114953094
rs114964921	1	88121386	T	C	0.0002547	1.6388	1	88121386	T	C	0.9875	1.61436	0.252724	0.06762	1	88121386	T	C	0.98499	1.6487	0.15979	0.00262315	1	88121386	88121386	T	C	intergenic	LINC01364;PKN2-AS1	dist=284048;dist=881810				1p22.3									rs114964921
rs115035419	1	101026089	T	C	0.0004855	1.7466	1	101026089	T	C	0.989289	1.86927	0.28218	0.0342632	1	101026089	T	C	0.988436	1.69146	0.193983	0.0090857	1	101026089	101026089	T	C	intergenic	GPR88;LINC01349	dist=18506;dist=66517				1p21.2									rs115035419
rs115052085	3	111875834	T	C	0.0003111	1.2108	3	111875834	T	C	0.940315	1.09294	0.0923507	0.339867	3	111875834	T	C	0.93582	1.27345	0.0648088	0.000261321	3	111875834	111875834	T	C	intronic	SLC9C1					3q13.2									rs115052085
rs115089626	2	218185000	G	A	0.0002112	0.7873	2	218185000	G	A	0.0416632	0.843298	0.110704	0.129533	2	218185000	G	A	0.0414124	0.759871	0.0794617	0.000746943	2	218185000	218185000	A	G	ncRNA_intronic	DIRC3;DIRC3-AS1					2q35									rs115089626
rs1150917	1	228607395	T	C	0.0003377	0.869	1	228607395	T	C	0.117849	0.890657	0.0673466	0.0884236	1	228607395	T	C	0.117763	0.858069	0.0481775	0.00169886	1	228607395	228607395	T	C	intergenic	TRIM17;HIST3H3	dist=2812;dist=5151				1q42.13									rs1150917
rs1150918	1	228608689	T	C	0.0003423	0.8691	1	228608689	T	C	0.11785	0.890753	0.0673443	0.0887078	1	228608689	T	C	0.117777	0.858199	0.0481776	0.00171671	1	228608689	228608689	T	C	intergenic	TRIM17;HIST3H3	dist=4106;dist=3857				1q42.13									rs1150918
rs115093197	4	94596222	G	A	0.0003919	0.6851	4	94596222	G	A	0.985176	0.71444	0.182477	0.0556965	4	94596222	G	A	0.985795	0.670307	0.131489	0.00139243	4	94596222	94596222	G	A	intronic	GRID2				Spinocerebellar ataxia, autosomal recessive 18, Autosomal recessive	4q22.2									rs115093197
rs1151581	14	52480597	T	C	0.0001442	1.1158	14	52480597	T	C	0.252317	1.09591	0.0493265	0.0619888	14	52480597	T	C	0.248776	1.12624	0.0355205	0.000752201	14	52480597	52480597	C	T	intronic	NID2					14q22.1									rs1151581
rs1151583	14	52483403	T	C	0.0001651	0.8971	14	52483403	T	C	0.747788	0.913003	0.0493501	0.063766	14	52483403	T	C	0.750984	0.889024	0.0354956	0.00084849	14	52483403	52483403	T	C	intronic	NID2					14q22.1									rs1151583
rs115159836	14	36664897	T	C	0.000456	1.3275	14	36664897	T	C	0.976474	1.16965	0.14749	0.295302	14	36664897	T	C	0.971551	1.40157	0.0966085	0.000704035	14	36664897	36664897	T	C	intergenic	PTCSC3;MBIP	dist=19040;dist=102867				14q13.3									rs115159836
rs11521608	9	103506213	T	C	4.563e-05	0.9004	9	103506213	T	C	0.53149	0.89363	0.0440513	0.0106077	9	103506213	T	C	0.535853	0.903955	0.0316973	0.00142909	9	103506213	103506213	T	C	intergenic	CAVIN4;PLPPR1	dist=155544;dist=284818				9q31.1									rs11521608
rs115320271	7	11062487	G	C	0.000136	0.8459	7	11062487	G	C	0.0881552	0.900474	0.077565	0.180314	7	11062487	G	C	0.0947814	0.821385	0.0531893	0.000274693	7	11062487	11062487	C	G	intronic	PHF14					7p21.3	0.1099	0.1516	0.0793	0.0007	0.0591	0.1423	0.1132	0.0525	rs115320271
rs115346496	1	63188934	T	C	0.0001872	0.5974	1	63188934	T	C	0.0102292	0.792808	0.250991	0.365098	1	63188934	T	C	0.012763	0.528539	0.165068	0.00023264	1	63188934	63188934	C	T	intergenic	DOCK7;ATG4C	dist=34895;dist=60843				1p31.3									rs115346496
rs115401578	1	28958976	G	A	0.0004756	1.2541	1	28958976	G	A	0.0455664	1.13008	0.107673	0.250334	1	28958976	G	A	0.0408456	1.33055	0.0811481	0.000286399	1	28958976	28958976	A	G	intronic	TAF12					1p35.3									rs115401578
rs115406383	4	34321232	T	G	0.0002798	1.7777	4	34321232	T	G	0.0122151	1.66786	0.267691	0.0445022	4	34321232	T	G	0.011588	1.83986	0.1964	0.000962093	4	34321232	34321232	G	T	intergenic	LINC02484;ARAP2	dist=49863;dist=1746388				4p15.1									rs115406383
rs115407454	5	16043234	T	C	2.808e-05	0.7286	5	16043234	T	C	0.0314096	0.773371	0.134742	0.0624609	5	16043234	T	C	0.035217	0.708979	0.0912986	0.000255984	5	16043234	16043234	C	T	intergenic	FBXL7;MARCH11	dist=103329;dist=24240				5p15.1									rs115407454
rs115407984	4	153485821	G	A	0.0001418	1.5584	4	153485821	G	A	0.988309	1.48784	0.213815	0.0726353	4	153485821	G	A	0.985667	1.58928	0.139103	0.00138028	4	153485821	153485821	G	A	intergenic	LINC02486;TMEM154	dist=25406;dist=61445				4q31.3									rs115407984
rs115418749	2	205724785	T	C	0.0002867	0.7336	2	205724785	T	C	0.026315	0.714905	0.148606	0.0280595	2	205724785	T	C	0.0256249	0.74294	0.104406	0.00562688	2	205724785	205724785	C	T	intronic	PARD3B					2q33.3									rs115418749
rs115446750	3	18138849	G	A	0.0001422	0.6368	3	18138849	G	A	0.0173486	0.447401	0.197251	0.000119235	3	18138849	G	A	0.0143517	0.777819	0.148472	0.0980375
rs11547807	17	72353745	T	G	0.0001142	0.8638	17	72353745	T	G	0.127907	0.873477	0.0655282	0.0410393	17	72353745	T	G	0.129424	0.858946	0.0465507	0.00124722	17	72353745	72353745	G	T	exonic	BTBD17		nonsynonymous SNV	BTBD17:NM_001080466:exon3:c.C488A:p.A163E		17q25.1	0.159	0.1543	0.2806	0.0812	0.2794	0.2034	0.1139	0.1131	rs11547807	0.002	0.721	D	0	0.629	D
rs115515029	5	169869435	G	A	0.0003098	0.6223	5	169869435	G	A	0.988984	0.589027	0.225138	0.0124766	5	169869435	G	A	0.988292	0.640215	0.162044	0.00387103	5	169869435	169869435	G	A	intronic	KCNIP1					5q35.1									rs115515029
rs115543264	4	185425733	G	A	0.0004836	1.2686	4	185425733	G	A	0.0326053	1.43639	0.122588	0.00207888	4	185425733	G	A	0.0384611	1.19995	0.0820246	0.0234677	4	185425733	185425733	A	G	intergenic	IRF2;LINC02427	dist=30007;dist=1881				4q35.1									rs115543264
rs115558082	4	185468637	T	A	0.0002437	1.2745	4	185468637	T	A	0.0374523	1.43294	0.116964	0.00139203	4	185468637	T	A	0.0436836	1.2063	0.0801524	0.0171313	4	185468637	185468637	A	T	intergenic	LINC02427;LINC02365	dist=9900;dist=36610				4q35.1									rs115558082
rs115592430	9	9862970	T	G	0.0003496	0.6693	9	9862970	T	G	0.989648	0.504908	0.216787	0.000588097	9	9862970	T	G	0.985494	0.742193	0.131281	0.0186988	9	9862970	9862970	T	G	intronic	PTPRD					9p23									rs115592430
rs115604259	1	99766874	T	C	3.88e-05	0.6847	1	99766874	T	C	0.027283	0.580027	0.154102	0.000705482	1	99766874	T	C	0.0240972	0.750683	0.114827	0.0149067	1	99766874	99766874	C	T	intronic	PLPPR4					1p21.2									rs115604259
rs115635300	7	11061966	G	A	0.000137	0.846	7	11061966	G	A	0.0881575	0.900569	0.0775683	0.18077	7	11061966	G	A	0.0947852	0.821432	0.0531907	0.000275909	7	11061966	11061966	A	G	intronic	PHF14					7p21.3									rs115635300
rs115650091	2	170134834	C	A	0.0002544	0.809	2	170134834	C	A	0.0524996	0.841409	0.101075	0.0924348	2	170134834	C	A	0.0546638	0.793585	0.0707245	0.00136061	2	170134834	170134834	A	C	intronic	LRP2				Donnai-Barrow syndrome, Autosomal recessive	2q31.1									rs115650091
rs115655868	18	64733314	T	C	0.0003725	0.8909	18	64733314	T	C	0.804399	0.953542	0.0548727	0.384463	18	64733314	T	C	0.820748	0.858869	0.0402689	0.00013298	18	64733314	64733314	T	C	intergenic	CDH19;MIR5011	dist=461939;dist=15507				18q22.1									rs115655868
rs115723354	18	23549446	C	A	0.0001514	1.4175	18	23549446	C	A	0.0176762	1.43889	0.158885	0.0167222	18	23549446	C	A	0.0183818	1.40673	0.112985	0.00168025	18	23549446	23549446	A	C	intergenic	ZNF521;SS18	dist=617232;dist=46771				18q11.2									rs115723354
rs1157340	8	13695648	G	A	0.000187	0.9061	8	13695648	G	A	0.655745	0.944378	0.0453257	0.205799	8	13695648	G	A	0.670674	0.887003	0.0324825	0.000207631	8	13695648	13695648	G	A	intergenic	LOC102725080;SGCZ	dist=205563;dist=246696				8p22									rs1157340
rs115772150	16	22991011	T	C	0.0004666	1.2955	16	22991011	T	C	0.971391	1.21003	0.131961	0.156015	16	22991011	T	C	0.96806	1.3367	0.0893545	0.00157976	16	22991011	22991011	T	C	intergenic	HS3ST2;USP31	dist=63352;dist=81717				16p12.2									rs115772150
rs11577904	1	166369142	G	A	0.0004889	1.1064	1	166369142	G	A	0.258089	1.07484	0.0496666	0.144657	1	166369142	G	A	0.246224	1.12316	0.0357356	0.00106702	1	166369142	166369142	A	G	intergenic	FAM78B;LINC01675	dist=233150;dist=75867				1q24.1									rs11577904
rs11578272	1	166440065	G	A	0.0003443	1.1068	1	166440065	G	A	0.272656	1.06335	0.0483993	0.203008	1	166440065	G	A	0.257151	1.13014	0.0349653	0.000426018	1	166440065	166440065	A	G	intergenic	FAM78B;LINC01675	dist=304073;dist=4944				1q24.1									rs11578272
rs115785602	4	92586025	T	G	0.0002146	2.0945	4	92586025	T	G	0.981111	2.15589	0.207493	0.0004219	4	92586025	T	G	0.984071	1.4531	0.737872	0.621466	4	92586025	92586025	T	G	intergenic	CCSER1;LNCPRESS2	dist=62655;dist=597624				4q22.1									rs115785602
rs115804435	3	189760283	T	C	0.0004779	2.0741	3	189760283	T	C	0.981051	1.95355	0.22018	0.00367422	3	189760283	T	C	0.975878	3.55363	0.660148	0.0696264	3	189760283	189760283	T	C	intronic	P3H2				Myopia, high, with cataract and vitreoretinal degeneration, Autosomal recessive	3q28									rs115804435
rs115807593	21	47417089	T	C	8.472e-05	0.8581	21	47417089	T	C	0.117508	0.872462	0.0681833	0.0477322	21	47417089	T	C	0.124345	0.851189	0.0474416	0.000796785
rs115808829	4	103149525	G	C	0.0001651	1.4792	4	103149525	G	C	0.984961	1.379	0.183948	0.0901812	4	103149525	G	C	0.982992	1.5286	0.125942	0.00118103	4	103149525	103149525	G	C	intergenic	BANK1;SLC39A8	dist=153556;dist=22673				4q24									rs115808829
rs1158109	7	79577607	G	A	0.000308	1.1031	7	79577607	G	A	0.296769	1.14726	0.0465824	0.00299005	7	79577607	G	A	0.302117	1.08097	0.0335057	0.0197017	7	79577607	79577607	G	A	intergenic	MAGI2-AS3;GNAI1	dist=477083;dist=186533				7q21.11									rs1158109
rs11581458	1	166429893	T	C	0.0003274	1.1073	1	166429893	T	C	0.272674	1.06014	0.048445	0.226601	1	166429893	T	C	0.256408	1.13283	0.0350192	0.000334661	1	166429893	166429893	C	T	intergenic	FAM78B;LINC01675	dist=293901;dist=15116				1q24.1									rs11581458
rs11583391	1	168966484	T	G	0.00025	1.1928	1	168966484	T	G	0.932371	1.05693	0.085793	0.520883	1	168966484	T	G	0.921234	1.26108	0.058177	9.31206e-05	1	168966484	168966484	T	G	ncRNA_intronic	LINC00970					1q24.2									rs11583391
rs11584025	1	168961910	T	C	0.000233	1.1933	1	168961910	T	C	0.932218	1.05876	0.0855291	0.506707	1	168961910	T	C	0.921182	1.26096	0.0580453	9.03818e-05	1	168961910	168961910	T	C	ncRNA_intronic	LINC00970					1q24.2									rs11584025
rs11584592	1	90006066	T	A	4.24e-05	1.2544	1	90006066	T	A	0.944692	1.19475	0.095372	0.0664909	1	90006066	T	A	0.942616	1.28582	0.0679867	0.000297573	1	90006066	90006066	T	A	intronic	LRRC8B					1p22.2									rs11584592
rs11585117	1	168966663	G	A	0.0002341	1.1947	1	168966663	G	A	0.932643	1.05853	0.0860736	0.511016	1	168966663	G	A	0.92173	1.26315	0.05843	8.92963e-05	1	168966663	168966663	G	A	ncRNA_intronic	LINC00970					1q24.2									rs11585117
rs115884338	5	8460868	G	A	0.0001003	0.7162	5	8460868	G	A	0.0325587	0.613306	0.135682	0.000525583	5	8460868	G	A	0.0241925	0.794212	0.110795	0.0416339	5	8460868	8460868	A	G	ncRNA_exonic	MIR4458HG					5p15.31									rs115884338
rs115905170	20	61726351	T	G	0.0003714	0.6042	20	61726351	T	G	0.0103028	0.786786	0.269902	0.384372	20	61726351	T	G	0.0142423	0.546641	0.166227	0.000521325	20	61726351	61726351	G	T	downstream	HAR1B	dist=494				20q13.33									rs115905170
rs11591402	10	106747354	T	A	0.0003165	0.8937	10	106747354	T	A	0.806727	0.859565	0.0543808	0.00491305	10	106747354	T	A	0.798135	0.910925	0.0381192	0.0137631	10	106747354	106747354	T	A	intronic	SORCS3					10q25.1									rs11591402
rs115941034	2	218173119	T	C	0.000388	1.2587	2	218173119	T	C	0.958496	1.18238	0.111096	0.137475	2	218173119	T	C	0.959045	1.3	0.0798515	0.00133224	2	218173119	218173119	T	C	ncRNA_intronic	DIRC3;DIRC3-AS1					2q35									rs115941034
rs11594224	10	133650710	G	A	0.0003244	1.1125	10	133650710	G	A	0.262342	1.10482	0.0510372	0.0496162	10	133650710	G	A	0.254551	1.1165	0.0364548	0.00235465	10	133650710	133650710	A	G	intergenic	LINC01164;PPP2R2D	dist=28175;dist=97245				10q26.3									rs11594224
rs11596606	10	106672688	C	A	0.0003778	1.1117	10	106672688	C	A	0.221531	1.14656	0.0517289	0.00765218	10	106672688	C	A	0.226772	1.09478	0.0364186	0.0123911	10	106672688	106672688	A	C	intronic	SORCS3					10q25.1									rs11596606
rs115986749	18	64738923	C	A	0.0003391	0.8858	18	64738923	C	A	0.811078	0.954162	0.0568541	0.407759	18	64738923	C	A	0.828605	0.850494	0.0420886	9.91283e-05	18	64738923	64738923	C	A	intergenic	CDH19;MIR5011	dist=467548;dist=9898				18q22.1									rs115986749
rs116002189	1	166425837	T	C	0.0004859	1.525	1	166425837	T	C	0.980743	1.85037	0.204539	0.00398792	1	166425837	T	C	0.9821	1.37433	0.150028	0.0386647	1	166425837	166425837	T	C	intergenic	FAM78B;LINC01675	dist=289845;dist=19172				1q24.1									rs116002189
rs11601486	11	114953152	C	A	0.0004697	1.1084	11	114953152	C	A	0.748724	1.14996	0.0503569	0.00586477	11	114953152	C	A	0.75711	1.08741	0.0362444	0.021362	11	114953152	114953152	C	A	intergenic	NXPE2;CADM1	dist=375500;dist=91193				11q23.3									rs11601486
rs116021362	5	140351847	G	C	0.0004383	0.761	5	140351847	G	C	0.0280545	0.857457	0.141664	0.284514	5	140351847	G	C	0.0327478	0.72293	0.0928966	0.000696119	5	140351847	140351847	C	G	intronic	PCDHA1;PCDHA10;PCDHA11;PCDHA12;PCDHA13;PCDHA2;PCDHA3;PCDHA4;PCDHA5;PCDHA6;PCDHA7;PCDHA8;PCDHA9;PCDHAC1;PCDHAC2					5q31.3									rs116021362
rs116042160	1	89990533	C	A	5.051e-05	1.2523	1	89990533	C	A	0.944814	1.19042	0.0955223	0.0725892	1	89990533	C	A	0.942712	1.28501	0.0681906	0.000320653	1	89990533	89990533	C	A	UTR5	LRRC8B	NM_001134476:c.-57677C>A				1p22.2									rs116042160
rs116042637	5	57639125	T	C	0.0001853	0.636	5	57639125	T	C	0.0131598	0.664681	0.20439	0.0539421	5	57639125	T	C	0.012748	0.621016	0.150253	0.00234128	5	57639125	57639125	C	T	intergenic	LINC02101;PLK2	dist=220957;dist=110685				5q11.2									rs116042637
rs116047712	4	94605106	G	A	0.0004591	1.4176	4	94605106	G	A	0.0160584	1.39801	0.172705	0.043819	4	94605106	G	A	0.0159527	1.42745	0.12192	0.00226756	4	94605106	94605106	A	G	intronic	GRID2				Spinocerebellar ataxia, autosomal recessive 18, Autosomal recessive	4q22.2									rs116047712
rs11609780	12	129892922	G	A	0.0003453	0.9115	12	129892922	G	A	0.631487	0.878736	0.0446733	0.00366935	12	129892922	G	A	0.624401	0.928538	0.0317742	0.0193645	12	129892922	129892922	G	A	intronic	TMEM132D					12q24.33									rs11609780
rs11610341	12	126107480	T	C	0.0003367	1.1331	12	126107480	T	C	0.153206	1.12777	0.0597341	0.0421297	12	126107480	T	C	0.149456	1.1358	0.0428959	0.00270015	12	126107480	126107480	C	T	intronic	TMEM132B					12q24.32									rs11610341
rs11610648	12	26410450	G	A	1.627e-05	1.4496	12	26410450	G	A	0.0231762	1.29825	0.141743	0.0578552	12	26410450	G	A	0.0197512	1.54625	0.108446	2.26264e-05	12	26410450	26410450	A	G	intergenic	SSPN;ITPR2	dist=22742;dist=77820				12p12.1									rs11610648
rs11611843	12	126115275	T	C	0.0002139	1.1381	12	126115275	T	C	0.152215	1.13235	0.0598993	0.0361136	12	126115275	T	C	0.148137	1.14111	0.0430303	0.00192533	12	126115275	126115275	C	T	intronic	TMEM132B					12q24.32									rs11611843
rs11612014	12	126103724	G	A	0.0003904	0.8834	12	126103724	G	A	0.847836	0.891688	0.0598935	0.0534136	12	126103724	G	A	0.853013	0.879077	0.0430782	0.00249377	12	126103724	126103724	G	A	intronic	TMEM132B					12q24.32									rs11612014
rs116121538	2	209574314	G	A	8.858e-05	2.934	2	209574314	G	A	0.972332	3.16613	0.315983	0.00056508	2	209574314	G	A	0.971941	2.31993	0.554956	0.150602	2	209574314	209574314	G	A	ncRNA_intronic	LOC101927960					2q34									rs116121538
rs116123684	5	167775951	T	C	0.0003879	1.3731	5	167775951	T	C	0.974435	1.69798	0.14384	0.000430582	5	167775951	T	C	0.980235	1.20151	0.114032	0.114047	5	167775951	167775951	T	C	intronic	WWC1					5q34									rs116123684
rs116124810	4	94352981	T	C	6.78e-05	1.5996	4	94352981	T	C	0.98618	1.60706	0.210104	0.0299044	4	94352981	T	C	0.985213	1.59618	0.142463	0.00159669	4	94352981	94352981	T	C	intronic	GRID2				Spinocerebellar ataxia, autosomal recessive 18, Autosomal recessive	4q22.2									rs116124810
rs11615188	12	127737698	T	C	0.0003375	1.0986	12	127737698	T	C	0.339016	1.23766	0.0460209	2.99675e-06	12	127737698	T	C	0.37659	1.03734	0.0319419	0.250556	12	127737698	127737698	C	T	intergenic	LINC02405;LINC02376	dist=192756;dist=21119				12q24.32									rs11615188
rs116156439	4	61370656	G	A	0.0004654	0.6742	4	61370656	G	A	0.982456	0.664742	0.204531	0.038102	4	61370656	G	A	0.981116	0.678349	0.134952	0.002809	4	61370656	61370656	G	A	intergenic	LINC02429;MIR548AG1	dist=1457979;dist=417681				4q13.1									rs116156439
rs116162054	7	11066467	T	G	0.0001876	0.8458	7	11066467	T	G	0.0846827	0.880402	0.0792123	0.111583	7	11066467	T	G	0.0899586	0.82995	0.0543923	0.000745632	7	11066467	11066467	G	T	intronic	PHF14					7p21.3									rs116162054
rs116172748	3	35877527	G	A	8.86e-05	1.4623	3	35877527	G	A	0.979086	1.63228	0.167825	0.00507549	3	35877527	G	A	0.979665	1.38391	0.118751	0.00791725	3	35877527	35877527	G	A	intergenic	ARPP21;STAC	dist=41539;dist=544452				3p22.3									rs116172748
rs11619289	13	24083002	G	C	0.0001176	1.2985	13	24083002	G	C	0.884396	1.27972	0.0711979	0.000666932	13	24083002	G	C	0.865546	1.49843	0.223147	0.0767179	13	24083002	24083002	G	C	intergenic	LINC00327;TNFRSF19	dist=21399;dist=61507				13q12.12									rs11619289
rs116200506	4	92534556	T	C	0.0004292	0.6747	4	92534556	T	C	0.0493314	0.645055	0.115719	0.000249435	4	92534556	T	C	0.0372899	1.25197	0.428963	0.592814	4	92534556	92534556	C	T	intergenic	CCSER1;LNCPRESS2	dist=11186;dist=649093				4q22.1									rs116200506
rs116227925	4	159917374	C	A	0.0002935	0.7079	4	159917374	C	A	0.0189172	0.747964	0.168207	0.0928884	4	159917374	C	A	0.0205426	0.689612	0.115858	0.00192859	4	159917374	159917374	A	C	intronic	C4orf45					4q32.1									rs116227925
rs116239391	4	139603768	T	G	0.0004457	0.7029	4	139603768	T	G	0.022413	0.691925	0.171236	0.0370037	4	139603768	T	G	0.0226005	0.708701	0.123943	0.00688766	4	139603768	139603768	G	T	intergenic	LINC00499;LOC105377448	dist=258270;dist=137343				4q31.1									rs116239391
rs116242301	3	22057250	T	A	0.0003681	1.5858	3	22057250	T	A	0.983699	1.42508	0.214186	0.108009	3	22057250	T	A	0.983841	1.68639	0.162481	0.00192512	3	22057250	22057250	T	A	intergenic	ZNF385D-AS2;UBE2E2-AS1	dist=35930;dist=1179311				3p24.3									rs116242301
rs11627963	14	55426547	G	C	0.0002198	1.133	14	55426547	G	C	0.175615	1.0481	0.0573318	0.411021	14	55426547	G	C	0.160295	1.18091	0.0418218	5.61281e-05	14	55426547	55426547	C	G	intronic	WDHD1					14q22.2									rs11627963
rs116281337	1	109347309	T	G	0.0004588	0.7204	1	109347309	T	G	0.0233009	0.666961	0.158433	0.0134281	1	109347309	T	G	0.021544	0.750793	0.116009	0.016086	1	109347309	109347309	G	T	intronic	STXBP3					1p13.3									rs116281337
rs116285866	2	141112978	C	A	0.0002327	1.3796	2	141112978	C	A	0.978167	1.28585	0.15243	0.107554	2	141112978	C	A	0.976666	1.42801	0.106728	0.00124044	2	141112978	141112978	C	A	intronic	LRP1B					2q22.1									rs116285866
rs116289404	3	35265753	T	C	0.000295	1.4758	3	35265753	T	C	0.977981	1.79418	0.178023	0.00167251	3	35265753	T	C	0.980878	1.31915	0.134897	0.0449946	3	35265753	35265753	T	C	ncRNA_intronic	LOC101928135					3p22.3									rs116289404
rs11629355	14	55420673	T	C	0.0002328	1.1312	14	55420673	T	C	0.176695	1.05006	0.0569085	0.389077	14	55420673	T	C	0.162004	1.17684	0.0414529	6.91837e-05	14	55420673	55420673	C	T	intronic	WDHD1					14q22.2									rs11629355
rs116301718	2	163923639	T	G	0.0004005	1.1772	2	163923639	T	G	0.902451	1.20902	0.0768165	0.0149285	2	163923639	T	G	0.911726	1.15966	0.0576045	0.0110833	2	163923639	163923639	T	G	intergenic	KCNH7;FIGN	dist=228382;dist=537823				2q24.3									rs116301718
rs11631014	15	71922333	G	A	0.0002549	1.1314	15	71922333	G	A	0.505589	1.09531	0.05794	0.116037	15	71922333	G	A	0.498393	1.15048	0.0415494	0.000735139	15	71922333	71922333	G	A	intronic	THSD4					15q23									rs11631014
rs11633283	15	25093700	T	C	0.0003218	1.3424	15	25093700	T	C	0.967863	1.79541	0.133244	2.64014e-05	15	25093700	T	C	0.975709	1.12544	0.103755	0.260235	15	25093700	25093700	T	C	ncRNA_intronic	SNHG14					15q11.2									rs11633283
rs116423098	2	190584965	G	A	0.0002798	1.3188	2	190584965	G	A	0.039455	1.26272	0.129687	0.0661818	2	190584965	G	A	0.0376011	1.34934	0.0941031	0.00104501	2	190584965	190584965	A	G	intronic	ANKAR					2q32.2									rs116423098
rs116449158	4	81464974	C	A	0.0003584	0.7146	4	81464974	C	A	0.982023	0.756462	0.159848	0.0715185	4	81464974	C	A	0.982942	0.693268	0.116527	0.00102854	4	81464974	81464974	C	A	intronic	C4orf22					4q21.21									rs116449158
rs11645211	16	85886538	G	A	0.000426	1.536	16	85886538	G	A	0.017114	1.51112	0.209886	0.0397736	16	85886538	G	A	0.0172651	1.54879	0.149575	0.00218398	16	85886538	85886538	A	G	intergenic	COX4I1;IRF8	dist=45929;dist=46236				16q24.1									rs11645211
rs11645692	16	84398583	G	A	0.0002651	1.1235	16	84398583	G	A	0.212395	1.10334	0.0551238	0.0726485	16	84398583	G	A	0.215995	1.13379	0.0391611	0.00122871	16	84398583	84398583	-	AAG	intergenic	WFDC1;ATP2C2	dist=35126;dist=3546				16q24.1
rs11645692	16	84398583	G	A	0.0002651	1.1235	16	84398583	G	A	0.212395	1.10334	0.0551238	0.0726485	16	84398583	G	A	0.215995	1.13379	0.0391611	0.00122871	16	84398583	84398583	A	G	intergenic	WFDC1;ATP2C2	dist=35126;dist=3546				16q24.1									rs11645692
rs11645692	16	84398583	G	A	0.0002651	1.1235	16	84398583	G	A	0.212395	1.10334	0.0551238	0.0726485	16	84398583	G	A	0.215995	1.13379	0.0391611	0.00122871	16	84398583	84398583	-	AG	intergenic	WFDC1;ATP2C2	dist=35126;dist=3546				16q24.1
rs116458060	7	136331	T	C	0.0002843	0.6056	7	136331	T	C	0.0111676	0.66867	0.240011	0.104902	7	136331	T	C	0.0114506	0.576535	0.169039	0.00184213	7	136331	136331	C	T	intergenic	NONE;LOC102723672	dist=NONE;dist=8114				7p22.3									rs116458060
rs116462557	3	110421882	G	A	0.000223	1.5655	3	110421882	G	A	0.0162212	1.38386	0.199205	0.0916224	3	110421882	G	A	0.0143549	1.68382	0.153146	0.000314807	3	110421882	110421882	A	G	intergenic	MIR4445;NECTIN3-AS1	dist=1100138;dist=342281				3q13.13									rs116462557
rs11646805	16	13869516	T	A	0.0002752	1.5329	16	13869516	T	A	0.983985	1.17663	0.217956	0.461558	16	13869516	T	A	0.979701	1.70795	0.139379	0.000222004	16	13869516	13869516	T	A	intergenic	SHISA9;ERCC4	dist=535243;dist=144498				16p13.12									rs11646805
rs116478784	1	242843287	T	C	0.0001868	0.6936	1	242843287	T	C	0.0204443	0.893544	0.178105	0.531458	1	242843287	T	C	0.0242924	0.621449	0.117251	9.47262e-05	1	242843287	242843287	C	T	intergenic	PLD5;LINC01347	dist=155289;dist=376329				1q43									rs116478784
rs116491237	1	166425551	C	A	0.0003613	1.1066	1	166425551	C	A	0.273141	1.06117	0.0485101	0.219565	1	166425551	C	A	0.257302	1.13114	0.0350457	0.000399085	1	166425551	166425551	A	C	intergenic	FAM78B;LINC01675	dist=289559;dist=19458				1q24.1									rs116491237
rs11652559	17	36002599	T	C	0.0003193	1.1209	17	36002599	T	C	0.19172	1.09877	0.0545342	0.0820523	17	36002599	T	C	0.19553	1.13244	0.0389944	0.00129371	17	36002599	36002599	T	C	intronic	DDX52					17q12									rs11652559
rs11652637	17	79486992	G	C	0.0004489	0.9144	17	79486992	G	C	0.414693	0.930971	0.0439117	0.103758	17	79486992	G	C	0.429242	0.906024	0.0313389	0.00166155	17	79486992	79486992	C	G	intergenic	ACTG1;FSCN2	dist=7100;dist=8425				17q25.3									rs11652637
rs116532903	1	203321078	G	A	0.0004906	0.6699	1	203321078	G	A	0.0185473	0.636308	0.18709	0.0199326	1	203321078	G	A	0.0168519	0.691156	0.145628	0.0138891	1	203321078	203321078	A	G	upstream	FMOD	dist=521				1q32.1									rs116532903
rs116543785	1	89997948	T	C	1.515e-05	1.2795	1	89997948	T	C	0.946988	1.20911	0.098386	0.0578381	1	89997948	T	C	0.944684	1.3166	0.0698826	0.000120998	1	89997948	89997948	T	C	intronic	LRRC8B					1p22.2									rs116543785
rs11657440	17	79480686	T	C	0.0004902	1.0929	17	79480686	T	C	0.58517	1.0729	0.0438928	0.109346	17	79480686	T	C	0.570138	1.10314	0.0312778	0.00172358	17	79480686	79480686	T	C	upstream	ACTG1	dist=794			Baraitser-Winter syndrome 2, Autosomal dominant;Deafness, autosomal dominant 20/26, Autosomal dominant	17q25.3									rs11657440
rs116577439	5	37875354	T	C	0.0002255	0.6035	5	37875354	T	C	0.0112601	0.617547	0.238386	0.0526106	5	37875354	T	C	0.0123588	0.596727	0.167232	0.00305327	5	37875354	37875354	C	T	ncRNA_exonic	GDNF-AS1					5p13.2									rs116577439
rs116585342	2	43745689	T	A	0.0004702	1.5359	2	43745689	T	A	0.986	1.1187	0.23305	0.633412	2	43745689	T	A	0.981612	1.73453	0.144341	0.000242642	2	43745689	43745689	T	A	intronic	THADA					2p21									rs116585342
rs11659635	18	59724250	G	A	5.625e-05	1.1137	18	59724250	G	A	0.323248	1.08832	0.0459673	0.0646732	18	59724250	G	A	0.321267	1.12686	0.0328559	0.000258997	18	59724250	59724250	A	G	intronic	PIGN				Multiple congenital anomalies-hypotonia-seizures syndrome 1, Autosomal recessive	18q21.33									rs11659635
rs11660362	18	59724357	T	C	4.777e-05	0.8969	18	59724357	T	C	0.679074	0.915407	0.0460754	0.0542022	18	59724357	T	C	0.680065	0.887554	0.0328915	0.000267615	18	59724357	59724357	T	C	intronic	PIGN				Multiple congenital anomalies-hypotonia-seizures syndrome 1, Autosomal recessive	18q21.33									rs11660362
rs116616927	19	35831476	G	C	0.0002519	0.6637	19	35831476	G	C	0.0149851	0.748816	0.195183	0.149069	19	35831476	G	C	0.0169273	0.625491	0.136759	0.000983867	19	35831476	35831476	C	G	intronic	CD22					19q13.12									rs116616927
rs116635109	19	55019595	G	A	0.0003923	0.8525	19	55019595	G	A	0.108751	0.859826	0.0767116	0.0516479	19	55019595	G	A	0.106787	0.848736	0.0555677	0.00356923	19	55019595	55019595	A	G	intronic	LAIR2					19q13.42									rs116635109
rs11663976	18	59726113	T	C	5.59e-05	1.1137	18	59726113	T	C	0.323231	1.0883	0.0459664	0.0647172	18	59726113	T	C	0.321239	1.12694	0.0328572	0.000256907	18	59726113	59726113	C	T	intronic	PIGN				Multiple congenital anomalies-hypotonia-seizures syndrome 1, Autosomal recessive	18q21.33									rs11663976
rs11664641	18	59726298	T	C	0.0002373	1.1038	18	59726298	T	C	0.316551	1.08069	0.0462219	0.0921131	18	59726298	T	C	0.315672	1.11578	0.0330203	0.000858013	18	59726298	59726298	C	T	intronic	PIGN				Multiple congenital anomalies-hypotonia-seizures syndrome 1, Autosomal recessive	18q21.33									rs11664641
rs116651086	3	35545775	T	C	8.472e-05	0.637	3	35545775	T	C	0.0156121	0.500769	0.189782	0.000562462	3	35545775	T	C	0.0126593	0.731736	0.144008	0.0352817	3	35545775	35545775	C	T	intergenic	LOC101928135;ARPP21	dist=110260;dist=134891				3p22.3									rs116651086
rs11665204	18	59732693	G	C	7.555e-05	0.8997	18	59732693	G	C	0.672669	0.926391	0.0458872	0.0946755	18	59732693	G	C	0.675683	0.886339	0.0328337	0.000221725	18	59732693	59732693	G	C	intronic	PIGN				Multiple congenital anomalies-hypotonia-seizures syndrome 1, Autosomal recessive	18q21.33									rs11665204
rs11666245	19	38229926	G	A	0.0002506	1.222	19	38229926	G	A	0.939003	1.39034	0.0936669	0.000619257	19	38229926	G	A	0.943263	1.14284	0.0675006	0.0507809	19	38229926	38229926	G	A	exonic	ZNF573		nonsynonymous SNV	ZNF573:NM_001172692:exon4:c.C1201T:p.R401W,ZNF573:NM_001172690:exon5:c.C1465T:p.R489W,ZNF573:NM_001172691:exon5:c.C1459T:p.R487W,ZNF573:NM_001172689:exon6:c.C1201T:p.R401W,ZNF573:NM_152360:exon8:c.C1291T:p.R431W		19q13.12	0.0476	0.0109	0.0189	0.0007	0.0265	0.0502	0.054	0.1134	rs11666245	0.012	0.546	D
rs11667894	19	37152770	C	A	3.117e-05	1.1164	19	37152770	C	A	0.654151	1.14694	0.0453466	0.00261025	19	37152770	C	A	0.658172	1.10101	0.0325496	0.00320876	19	37152770	37152770	C	A	intronic	ZNF461					19q13.12									rs11667894
rs11668689	19	37119944	G	A	6.054e-05	1.1119	19	37119944	G	A	0.654543	1.14436	0.0453543	0.00307157	19	37119944	G	A	0.659003	1.09557	0.0325683	0.005205	19	37119944	37119944	G	A	downstream	ZNF382	dist=445				19q13.12									rs11668689
rs11670914	19	37215533	G	A	2.162e-05	1.119	19	37215533	G	A	0.653922	1.14952	0.0453677	0.00222845	19	37215533	G	A	0.658518	1.10357	0.0325965	0.00258214	19	37215533	37215533	G	A	intergenic	ZNF567;ZNF850	dist=3295;dist=18847				19q13.12									rs11670914
rs116710147	2	169736970	T	C	0.000172	0.6735	2	169736970	T	C	0.0174348	0.688225	0.177215	0.0414483	2	169736970	T	C	0.0164234	0.665698	0.13071	0.00268711
rs11671382	19	37188061	T	A	3.42e-05	1.1158	19	37188061	T	A	0.654325	1.14645	0.045334	0.00268458	19	37188061	T	A	0.658863	1.10031	0.0325569	0.00342329	19	37188061	37188061	T	A	intronic	ZNF567					19q13.12									rs11671382
rs11672098	19	37215791	G	C	2.128e-05	0.8936	19	37215791	G	C	0.346083	0.869874	0.0453686	0.00221892	19	37215791	G	C	0.341491	0.906044	0.0325982	0.00255351	19	37215791	37215791	C	G	intergenic	ZNF567;ZNF850	dist=3553;dist=18589				19q13.12									rs11672098
rs11684422	2	125460556	T	A	0.0004621	0.8879	2	125460556	T	A	0.817697	0.95294	0.0574142	0.399593	2	125460556	T	A	0.830745	0.854686	0.0421271	0.000162749	2	125460556	125460556	T	A	intronic	CNTNAP5					2q14.3									rs11684422
rs116889361	17	68346989	G	A	6.695e-05	1.6928	17	68346989	G	A	0.98457	2.02589	0.226682	0.00296951	17	68346989	G	A	0.985428	1.5437	0.162433	0.00964686	17	68346989	68346989	G	A	intergenic	KCNJ2;CASC17	dist=170806;dist=746926				17q24.3									rs116889361
rs116891253	9	8299914	G	C	0.0003401	0.6459	9	8299914	G	C	0.0111793	0.593108	0.216068	0.0209617	9	8299914	G	C	0.0118798	0.672181	0.147845	0.00962857	9	8299914	8299914	C	G	intergenic	TMEM261;PTPRD	dist=500108;dist=14332				9p24.1									rs116891253
rs116913644	10	37351941	T	C	0.0003713	1.2015	10	37351941	T	C	0.0595015	1.30584	0.0905554	0.00244262	10	37351941	T	C	0.0646286	1.15444	0.0627463	0.0202144	10	37351941	37351941	C	T	intergenic	PCAT5;ANKRD30A	dist=1262093;dist=62844				10p11.21									rs116913644
rs116916581	7	93192142	G	A	5.164e-05	1.3011	7	93192142	G	A	0.95502	1.26664	0.11103	0.037033	7	93192142	G	A	0.956519	1.31949	0.0802226	0.000746545	7	93192142	93192142	G	A	intronic	CALCR					7q21.3									rs116916581
rs11692418	2	172792599	G	C	0.0001721	0.8641	2	172792599	G	C	0.892834	0.779621	0.0685225	0.000199088	2	172792599	G	C	0.878811	0.907374	0.0471995	0.0378221	2	172792599	172792599	C	G	intronic	HAT1					2q31.1									rs11692418
rs116934648	17	40113007	G	C	1.61e-06	0.5847	17	40113007	G	C	0.0144897	0.753548	0.196328	0.160361	17	40113007	G	C	0.0171239	0.517515	0.13615	4.18946e-06	17	40113007	40113007	C	G	intronic	TTC25				Ciliary dyskinesia, primary, 35, Autosomal recessive	17q21.2									rs116934648
rs116935069	16	51697609	G	A	0.0003535	0.7592	16	51697609	G	A	0.0454321	0.66366	0.133064	0.00274451	16	51697609	G	A	0.0444914	0.812634	0.0946195	0.0309573	16	51697609	51697609	A	G	intergenic	SALL1;LINC01571	dist=512426;dist=98821				16q12.1									rs116935069
rs116957871	10	38300203	G	A	0.0004661	0.7395	10	38300203	G	A	0.976002	0.606547	0.158786	0.000913523	10	38300203	G	A	0.971525	0.803426	0.102702	0.0293667	10	38300203	38300203	G	A	intronic	ZNF33A					10p11.1									rs116957871
rs116970198	12	27848777	T	C	0.0003946	1.26	12	27848777	T	C	0.949503	1.13364	0.112473	0.269951	12	27848777	T	C	0.94745	1.32929	0.0800506	0.00051128	12	27848777	27848777	T	C	upstream;downstream	REP15;PPFIBP1	dist=675;dist=280				12p11.22									rs116970198
rs11697658	20	60437265	G	A	0.000458	0.9108	20	60437265	G	A	0.443874	0.924803	0.045757	0.0878003	20	60437265	G	A	0.446374	0.903703	0.0328024	0.0020432	20	60437265	60437265	A	G	intronic	CDH4					20q13.33									rs11697658
rs117000244	10	90388242	T	G	0.0002268	1.2385	10	90388242	T	G	0.945879	1.2681	0.100869	0.0210468	10	90388242	T	G	0.945232	1.22416	0.0709248	0.00510241	10	90388242	90388242	T	G	intergenic	LIPJ;LIPF	dist=21509;dist=35904				10q23.31									rs117000244
rs117033309	7	132186433	T	C	0.0001039	1.5662	7	132186433	T	C	0.982979	1.09055	0.207031	0.677601	7	132186433	T	C	0.980592	1.84511	0.139325	2.5729e-05	7	132186433	132186433	T	C	intronic	PLXNA4					7q32.3									rs117033309
rs117035563	17	5071041	T	C	0.0003774	0.7176	17	5071041	T	C	0.0253596	0.760562	0.170903	0.117534	17	5071041	T	C	0.0275359	0.700061	0.111428	0.00187296	17	5071041	5071041	C	T	intronic	USP6					17p13.2									rs117035563
rs117043273	9	127929387	T	C	0.0002399	0.7106	9	127929387	T	C	0.0269363	0.850039	0.164766	0.330457	9	127929387	T	C	0.031107	0.653534	0.112675	0.000254189	9	127929387	127929387	C	T	intronic	PPP6C					9q33.3									rs117043273
rs117046105	10	44329569	T	C	0.000215	1.1418	10	44329569	T	C	0.144945	1.10112	0.0610662	0.111893	10	44329569	T	C	0.138942	1.16373	0.0442453	0.000517158	10	44329569	44329569	C	T	intergenic	HNRNPA3P1;LINC00619	dist=43704;dist=11185				10q11.21									rs117046105
rs117052594	17	50324515	T	C	3.534e-05	0.6743	17	50324515	T	C	0.0268619	0.635243	0.15707	0.00530541	17	50324515	T	C	0.0234537	0.69818	0.119825	0.00365126	17	50324515	50324515	C	T	intergenic	CA10;LINC01982	dist=87138;dist=143367				17q22									rs117052594
rs117057859	10	31740828	T	C	0.0003111	1.3399	10	31740828	T	C	0.0236674	1.32428	0.142599	0.0421046	10	31740828	T	C	0.02499	1.34747	0.0986823	0.00177207	10	31740828	31740828	C	T	intronic	ZEB1				Corneal dystrophy, Fuchs endothelial, 6;Corneal dystrophy, posterior polymorphous, 3	10p11.22									rs117057859
rs11706260	3	73350379	G	A	5.623e-05	0.8807	3	73350379	G	A	0.807424	0.884223	0.0541518	0.0218928	3	73350379	G	A	0.808766	0.878907	0.0387937	0.000783666	3	73350379	73350379	G	A	intergenic	PPP4R2;PDZRN3	dist=232027;dist=81202				3p13									rs11706260
rs117086933	7	127412176	T	C	0.0002089	1.4787	7	127412176	T	C	0.985802	0.924428	0.212447	0.709399	7	127412176	T	C	0.977347	1.72439	0.121531	1.71841e-05	7	127412176	127412176	T	C	intronic	SND1					7q32.1									rs117086933
rs117115169	11	68115874	G	C	9.475e-05	1.2658	11	68115874	G	C	0.938966	1.33167	0.106143	0.00822454	11	68115874	G	C	0.93689	1.23545	0.0734171	0.00461303	11	68115874	68115874	G	C	intronic	LRP5				Exudative vitreoretinopathy 4, Autosomal recessive, Autosomal dominant;Hyperostosis, endosteal, Autosomal dominant;Osteopetrosis, autosomal dominant 1, Autosomal dominant;Osteoporosis-pseudoglioma syndrome, Autosomal recessive;Osteosclerosis, Autosomal dominant;van Buchem disease, type 2, Autosomal dominant	11q13.2									rs117115169
rs117115169	11	68115874	G	C	9.475e-05	1.2658	11	68115874	G	C	0.938966	1.33167	0.106143	0.00822454	11	68115874	G	C	0.93689	1.23545	0.0734171	0.00461303	11	68115874	68115874	G	0	intronic	LRP5				Exudative vitreoretinopathy 4, Autosomal recessive, Autosomal dominant;Hyperostosis, endosteal, Autosomal dominant;Osteopetrosis, autosomal dominant 1, Autosomal dominant;Osteoporosis-pseudoglioma syndrome, Autosomal recessive;Osteosclerosis, Autosomal dominant;van Buchem disease, type 2, Autosomal dominant	11q13.2
rs117118197	7	93303111	G	A	0.0003707	0.7775	7	93303111	G	A	0.0408268	0.731155	0.119696	0.010809	7	93303111	G	A	0.0371997	0.803467	0.0876347	0.0143811	7	93303111	93303111	A	G	intergenic	CALCR;MIR4652	dist=99069;dist=43129				7q21.3									rs117118197
rs117127737	14	62613138	G	A	0.0001208	0.8681	14	62613138	G	A	0.857122	0.869526	0.0618921	0.0223195	14	62613138	G	A	0.868238	0.867365	0.0457403	0.00163694	14	62613138	62613138	G	A	intergenic	LINC00644;KCNH5	dist=6447;dist=560153				14q23.2									rs117127737
rs117138192	15	84494141	T	A	0.0002191	0.7802	15	84494141	T	A	0.956392	0.862634	0.112242	0.181695	15	84494141	T	A	0.960356	0.737793	0.0837873	0.000179377	15	84494141	84494141	T	A	intronic	ADAMTSL3					15q25.2									rs117138192
rs117144265	6	70022197	C	A	0.00047	1.2557	6	70022197	C	A	0.961842	1.10373	0.115499	0.397242	6	70022197	C	A	0.957509	1.33344	0.0788189	0.000376377	6	70022197	70022197	C	A	intronic	ADGRB3					6q13									rs117144265
rs117164708	7	92296976	T	C	9.776e-05	1.2875	7	92296976	T	C	0.0394058	1.41067	0.11595	0.00209205	7	92296976	T	C	0.0442331	1.23505	0.0782537	0.00582911	7	92296976	92296976	C	T	intronic	CDK6					7q21.2									rs117164708
rs117166978	16	13852368	T	G	0.0002538	1.5311	16	13852368	T	G	0.983229	1.19804	0.215275	0.408186	16	13852368	T	G	0.979067	1.69449	0.13843	0.00024641	16	13852368	13852368	T	G	intergenic	SHISA9;ERCC4	dist=518095;dist=161646				16p13.12									rs117166978
rs117194098	8	56585458	T	C	0.0004238	1.3778	8	56585458	T	C	0.978268	1.05675	0.163933	0.737687	8	56585458	T	C	0.973674	1.55029	0.109287	0.00010888	8	56585458	56585458	T	C	intergenic	XKR4;TMEM68	dist=146748;dist=65845				8q12.1									rs117194098
rs117219960	10	31820655	C	A	0.0003242	1.3476	10	31820655	C	A	0.0235153	1.33826	0.146188	0.039594	10	31820655	C	A	0.0250059	1.35199	0.100775	0.00197114	10	31820655	31820655	A	C	intergenic	ZEB1;ARHGAP12	dist=1913;dist=273671				10p11.22									rs117219960
rs117228098	17	27533861	G	A	0.0004805	0.7691	17	27533861	G	A	0.967227	0.876517	0.121336	0.270843	17	27533861	G	A	0.974292	0.708809	0.0958371	0.000184936	17	27533861	27533861	G	A	intergenic	MYO18A;CRYBA1	dist=26454;dist=40014				17q11.2									rs117228098
rs117236185	9	18501139	G	C	0.0003924	0.7028	9	18501139	G	C	0.0245252	0.644856	0.16337	0.00933513	9	18501139	G	C	0.0210905	0.739361	0.125417	0.018857	9	18501139	18501139	C	G	intronic	ADAMTSL1					9p22.1									rs117236185
rs117240273	10	37538359	T	C	0.0001017	1.4884	10	37538359	T	C	0.0177578	2.14041	0.193972	2.22133e-05	10	37538359	T	C	0.0232245	1.29384	0.120465	0.0284325	10	37538359	37538359	C	T	intergenic	ANKRD30A;LINC00993	dist=16864;dist=59755				10p11.21									rs117240273
rs11725329	4	163441415	G	A	7.342e-05	0.851	4	163441415	G	A	0.841315	0.771747	0.0715914	0.000228119	4	163441415	G	A	0.825677	0.891628	0.049473	0.0194959	4	163441415	163441415	G	A	intergenic	FSTL5;MIR4454	dist=356229;dist=573311				4q32.2									rs11725329
rs117256719	7	11111716	G	A	5.454e-05	0.8326	7	11111716	G	A	0.0815221	0.909996	0.0805349	0.245332	7	11111716	G	A	0.0893242	0.798911	0.0549456	6.09676e-05	7	11111716	11111716	A	G	intronic	PHF14					7p21.3									rs117256719
rs117267046	9	36879229	T	C	0.0003238	0.6507	9	36879229	T	C	0.01218	0.681293	0.21177	0.0801415	9	36879229	T	C	0.013793	0.636809	0.144806	0.00274498
rs11727027	4	170901783	T	C	4.552e-05	1.385	4	170901783	T	C	0.960755	1.26942	0.137189	0.088158	4	170901783	T	C	0.959846	1.44821	0.0982326	0.0002472	4	170901783	170901783	T	C	intergenic	LINC02275;MFAP3L	dist=4730;dist=5965				4q33									rs11727027
rs11729227	4	163425313	T	G	8.345e-05	1.1734	4	163425313	T	G	0.160917	1.29887	0.0716171	0.000200598	4	163425313	T	G	0.177294	1.11809	0.0493521	0.0227206	4	163425313	163425313	G	T	intergenic	FSTL5;MIR4454	dist=340127;dist=589413				4q32.2									rs11729227
rs117297551	15	80392761	G	A	0.0004564	0.7984	15	80392761	G	A	0.0514409	0.728209	0.106032	0.00356822	15	80392761	G	A	0.0442184	0.842183	0.0807083	0.0360938	15	80392761	80392761	A	G	intronic	ZFAND6					15q25.1									rs117297551
rs11730912	4	163451886	T	C	6.123e-05	1.177	4	163451886	T	C	0.158453	1.29807	0.0714807	0.000201189	4	163451886	T	C	0.173713	1.12315	0.049442	0.0179395	4	163451886	163451886	C	T	intergenic	FSTL5;MIR4454	dist=366700;dist=562840				4q32.2									rs11730912
rs11732564	4	40365476	G	A	0.0003998	1.1066	4	40365476	G	A	0.728382	1.05044	0.0500948	0.327049	4	40365476	G	A	0.706703	1.13489	0.034863	0.000305694	4	40365476	40365476	A	G	intergenic	CHRNA9;RBM47	dist=8242;dist=59796				4p14									rs11732564
rs11732739	4	40365985	C	A	0.0001232	1.1018	4	40365985	C	A	0.526705	1.07975	0.04365	0.0788649	4	40365985	C	A	0.504032	1.11313	0.0309684	0.000538068	4	40365985	40365985	A	C	intergenic	CHRNA9;RBM47	dist=8751;dist=59287				4p14									rs11732739
rs11733422	4	170822181	T	C	1.588e-05	0.7083	4	170822181	T	C	0.0441076	0.761428	0.136261	0.0501551	4	170822181	T	C	0.0441571	0.681996	0.098633	0.000160587	4	170822181	170822181	C	T	intergenic	HPF1;LINC02275	dist=143088;dist=16731				4q33									rs11733422
rs117334373	12	106016325	T	C	0.0002068	0.8018	12	106016325	T	C	0.0467891	0.900061	0.104606	0.318906	12	106016325	T	C	0.0505662	0.75864	0.0723908	0.000198743	12	106016325	106016325	C	T	intergenic	C12orf75;CASC18	dist=251029;dist=81656				12q23.3									rs117334373
rs117337739	18	5656259	T	A	0.0002186	0.7665	18	5656259	T	A	0.0431617	0.81843	0.121323	0.104385	18	5656259	T	A	0.0425428	0.739783	0.0893199	0.000987823	18	5656259	5656259	A	T	intergenic	EPB41L3;MIR3976HG	dist=27269;dist=92559				18p11.31									rs117337739
rs117348652	7	12184256	T	C	0.0003623	0.8881	7	12184256	T	C	0.843976	0.816128	0.0591806	0.000485771	7	12184256	T	C	0.825835	0.923515	0.0402161	0.0465359	7	12184256	12184256	T	C	intergenic	THSD7A;TMEM106B	dist=312432;dist=66592				7p21.3									rs117348652
rs117356570	11	97452337	T	A	0.000474	0.6226	11	97452337	T	A	0.0138608	0.65867	0.226143	0.0738818	11	97452337	T	A	0.0130513	0.603147	0.169444	0.00405638
rs1173688	5	32855821	G	A	0.000299	1.0961	5	32855821	G	A	0.592522	1.13011	0.0436709	0.00519785	5	32855821	G	A	0.600473	1.0792	0.0311953	0.0147195	5	32855821	32855821	A	G	intergenic	NPR3;LINC02120	dist=63991;dist=91728				5p13.3									rs1173688
rs1173689	5	32855701	G	C	0.0003632	1.0947	5	32855701	G	C	0.593853	1.1263	0.0436593	0.00656578	5	32855701	G	C	0.601801	1.07897	0.0312088	0.0150435	5	32855701	32855701	G	C	intergenic	NPR3;LINC02120	dist=63871;dist=91848				5p13.3									rs1173689
rs1173690	5	32855689	G	A	0.0003046	0.9124	5	32855689	G	A	0.407547	0.884943	0.0436662	0.005223	5	32855689	G	A	0.399654	0.926767	0.0311874	0.014911	5	32855689	32855689	A	G	intergenic	NPR3;LINC02120	dist=63859;dist=91860				5p13.3									rs1173690
rs1173691	5	32854964	T	A	0.000418	0.9143	5	32854964	T	A	0.408418	0.884056	0.0436494	0.00484798	5	32854964	T	A	0.399787	0.930201	0.0311993	0.0205887	5	32854964	32854964	A	T	intergenic	NPR3;LINC02120	dist=63134;dist=92585				5p13.3									rs1173691
rs117370745	10	37423449	G	A	0.0002017	0.8146	10	37423449	G	A	0.950379	0.727376	0.0983234	0.000808069	10	37423449	G	A	0.943626	0.85814	0.066628	0.0196657	10	37423449	37423449	G	A	intronic	ANKRD30A					10p11.21									rs117370745
rs1173732	5	32766089	G	A	0.0002172	1.1008	5	32766089	G	A	0.590117	1.07326	0.0448	0.11499	5	32766089	G	A	0.581129	1.11504	0.0318786	0.00065009	5	32766089	32766089	A	G	intronic	NPR3					5p13.3									rs1173732
rs117380965	1	39196262	G	A	0.0001795	0.7536	1	39196262	G	A	0.0305408	0.744503	0.128905	0.0259449	1	39196262	G	A	0.0296795	0.758333	0.0932041	0.00383003	1	39196262	39196262	A	G	intergenic	LINC01685;RRAGC	dist=254106;dist=107607				1p34.3									rs117380965
rs117391416	7	131017341	G	A	0.0003509	0.7871	7	131017341	G	A	0.0456438	0.743333	0.113582	0.0108561	7	131017341	G	A	0.0436828	0.811419	0.0829563	0.013329	7	131017341	131017341	A	G	intronic	MKLN1					7q32.3									rs117391416
rs11739297	5	178099758	C	A	0.0003222	1.2435	5	178099758	C	A	0.952428	1.25219	0.104891	0.0355843	5	178099758	C	A	0.951658	1.23917	0.0742292	0.00460803	5	178099758	178099758	C	A	intergenic	CLK4;ZNF354A	dist=45704;dist=38764				5q35.3									rs11739297
rs117398180	12	27873973	G	A	0.0004181	1.4476	12	27873973	G	A	0.978047	0.981149	0.189534	0.919895	12	27873973	G	A	0.973841	1.71849	0.125856	3.45283e-05	12	27873973	27873973	G	A	intronic	MRPS35					12p11.22									rs117398180
rs117424134	17	64963463	G	A	0.000391	0.7587	17	64963463	G	A	0.97392	0.680954	0.139056	0.00390131	17	64963463	G	A	0.969326	0.797073	0.0940267	0.0135016	17	64963463	64963463	G	A	intronic	CACNG4					17q24.2									rs117424134
rs117450234	16	3272140	T	G	8.434e-05	1.3677	16	3272140	T	G	0.967659	1.51378	0.137118	0.00353111	16	3272140	T	G	0.968094	1.29882	0.097832	0.00907534	16	3272140	3272140	T	G	downstream	ZNF200	dist=185				16p13.3									rs117450234
rs117450386	7	127691813	G	A	8.659e-05	1.5061	7	127691813	G	A	0.984573	1.02698	0.203085	0.895968	7	127691813	G	A	0.977311	1.72777	0.121604	1.62528e-05	7	127691813	127691813	G	A	intronic	SND1					7q32.1									rs117450386
rs117451167	12	30317404	G	C	0.0004186	1.5161	12	30317404	G	C	0.982561	1.38717	0.20787	0.12521	12	30317404	G	C	0.980646	1.58144	0.143242	0.00198752	12	30317404	30317404	G	C	intergenic	TMTC1;IPO8	dist=379712;dist=464511				12p11.22									rs117451167
rs117451311	18	47180845	G	A	0.000295	1.52	18	47180845	G	A	0.981145	2.01821	0.18292	0.000263423	18	47180845	G	A	0.98631	1.25831	0.149328	0.131908	18	47180845	47180845	G	A	intergenic	LIPG;ACAA2	dist=61566;dist=129029				18q21.1									rs117451311
rs117451367	15	84613408	T	C	0.0004337	1.2388	15	84613408	T	C	0.0456251	1.17944	0.102945	0.102752	15	84613408	T	C	0.042752	1.27183	0.0754362	0.00106172	15	84613408	84613408	C	T	intronic	ADAMTSL3					15q25.2									rs117451367
rs117474277	15	24458291	T	G	0.0002078	1.596	15	24458291	T	G	0.0189805	1.50582	0.213043	0.0456904	15	24458291	T	G	0.0187457	1.64672	0.156311	0.000790815	15	24458291	24458291	G	T	intergenic	PWRN2;PWRN3	dist=43238;dist=227983				15q11.2									rs117474277
rs117474283	9	24457476	G	A	0.0004537	1.4007	9	24457476	G	A	0.975715	1.5845	0.159051	0.00523281	9	24457476	G	A	0.979266	1.30489	0.120602	0.0312374	9	24457476	24457476	G	A	intergenic	ELAVL2;IZUMO3	dist=606838;dist=85737				9p21.3									rs117474283
rs117485125	10	90838320	G	A	4.46e-05	1.4272	10	90838320	G	A	0.967447	1.51939	0.152458	0.00771731	10	90838320	G	A	0.966867	1.38456	0.106201	0.0028033	10	90838320	90838320	G	A	intergenic	MIR4679-2;CH25H	dist=15152;dist=127374				10q23.31									rs117485125
rs11749775	5	32855908	T	G	0.0003067	1.096	5	32855908	T	G	0.592445	1.12982	0.0436748	0.00529662	5	32855908	T	G	0.600297	1.07907	0.0311924	0.0148673	5	32855908	32855908	G	T	intergenic	NPR3;LINC02120	dist=64078;dist=91641				5p13.3									rs11749775
rs117507766	11	119396373	T	C	1.443e-05	0.6744	11	119396373	T	C	0.0285114	0.626356	0.151664	0.0030058	11	119396373	T	C	0.025934	0.702861	0.113407	0.00257088	11	119396373	119396373	C	T	intergenic	USP2-AS1;NECTIN1	dist=26429;dist=112435				11q23.3									rs117507766
rs117509822	9	136240909	G	A	0.0003889	0.7666	9	136240909	G	A	0.0372792	0.736829	0.124984	0.0171948	9	136240909	G	A	0.0345399	0.783861	0.0935864	0.0108244	9	136240909	136240909	A	G	intronic	SURF4					9q34.2									rs117509822
rs117519970	18	7984050	G	A	0.0004125	0.5881	18	7984050	G	A	0.0121381	0.592513	0.249687	0.0435014	18	7984050	G	A	0.0112001	0.585567	0.188245	0.0062608	18	7984050	7984050	A	G	intronic	PTPRM					18p11.23									rs117519970
rs117524062	11	68115880	T	G	9.502e-05	0.79	11	68115880	T	G	0.0610339	0.750983	0.106145	0.00823964	11	68115880	T	G	0.0631123	0.809445	0.0734168	0.00461818	11	68115880	68115880	G	0	intronic	LRP5				Exudative vitreoretinopathy 4, Autosomal recessive, Autosomal dominant;Hyperostosis, endosteal, Autosomal dominant;Osteopetrosis, autosomal dominant 1, Autosomal dominant;Osteoporosis-pseudoglioma syndrome, Autosomal recessive;Osteosclerosis, Autosomal dominant;van Buchem disease, type 2, Autosomal dominant	11q13.2
rs117524062	11	68115880	T	G	9.502e-05	0.79	11	68115880	T	G	0.0610339	0.750983	0.106145	0.00823964	11	68115880	T	G	0.0631123	0.809445	0.0734168	0.00461818	11	68115880	68115880	G	T	intronic	LRP5				Exudative vitreoretinopathy 4, Autosomal recessive, Autosomal dominant;Hyperostosis, endosteal, Autosomal dominant;Osteopetrosis, autosomal dominant 1, Autosomal dominant;Osteoporosis-pseudoglioma syndrome, Autosomal recessive;Osteosclerosis, Autosomal dominant;van Buchem disease, type 2, Autosomal dominant	11q13.2									rs117524062
rs117531595	7	137540931	C	A	0.0004765	0.6634	7	137540931	C	A	0.0246167	0.494986	0.184456	0.000279562	7	137540931	C	A	0.0190418	0.810099	0.152365	0.174259	7	137540931	137540931	A	C	intergenic	DGKI;CREB3L2	dist=9321;dist=18794				7q33									rs117531595
rs117546130	21	19112473	G	A	0.0004953	1.251	21	19112473	G	A	0.946586	1.09101	0.114435	0.44978	21	19112473	G	A	0.940631	1.33238	0.0776946	0.00030402	21	19112473	19112473	G	A	intergenic	BTG3;C21orf91-OT1	dist=127205;dist=37248				21q21.1									rs117546130
rs117550723	7	13633851	T	C	0.0001534	0.7034	7	13633851	T	C	0.0314199	0.581426	0.151623	0.000574267	7	13633851	T	C	0.0254482	0.78881	0.117648	0.0479698	7	13633851	13633851	C	T	intergenic	ARL4A;ETV1	dist=903293;dist=297005				7p21.3									rs117550723
rs117554569	12	13341032	T	C	9.069e-05	0.6707	12	13341032	T	C	0.983754	0.613908	0.186763	0.00580265	12	13341032	T	C	0.980891	0.696421	0.121851	0.00200386	12	13341032	13341032	T	C	intergenic	GSG1;EMP1	dist=84402;dist=8570				12p13.1									rs117554569
rs117558878	8	53193866	G	A	0.0001534	1.3568	8	53193866	G	A	0.958292	1.41538	0.139174	0.0148919	8	53193866	G	A	0.958981	1.32822	0.0988942	0.00496541	8	53193866	53193866	G	A	intronic	ST18					8q11.23									rs117558878
rs117561315	21	47277057	C	A	0.0001392	1.1874	21	47277057	C	A	0.91792	1.13667	0.0794866	0.111017	21	47277057	C	A	0.909875	1.21227	0.0547508	0.000540837	21	47277057	47277057	C	A	intronic	PCBP3					21q22.3									rs117561315
rs117566571	17	74332271	T	C	0.0002769	1.2649	17	74332271	T	C	0.953238	1.44867	0.110665	0.00114656	17	74332271	T	C	0.956067	1.17911	0.0795983	0.0414402	17	74332271	74332271	T	C	intronic	PRPSAP1					17q25.1									rs117566571
rs11758331	6	158590711	T	A	0.0003826	0.7099	6	158590711	T	A	0.0269771	0.760538	0.167346	0.109618	6	158590711	T	A	0.0284696	0.686013	0.118037	0.00193627
rs117595012	6	74186535	G	A	0.0003279	1.4049	6	74186535	G	A	0.972387	1.13432	0.172506	0.469377	6	74186535	G	A	0.968753	1.54052	0.113206	0.000220927	6	74186535	74186535	G	A	intronic	MTO1				Combined oxidative phosphorylation deficiency 10, Autosomal recessive	6q13									rs117595012
rs117597727	13	23470001	T	C	0.0003909	1.504	13	23470001	T	C	0.97958	1.52416	0.194156	0.0357476	13	23470001	T	C	0.980092	1.49321	0.142907	0.00653597	13	23470001	23470001	T	C	ncRNA_intronic	LINC00621					13q12.12									rs117597727
rs11760281	7	80104549	G	A	0.0004313	0.9015	7	80104549	G	A	0.722029	0.996583	0.0494218	0.94478	7	80104549	G	A	0.746423	0.85308	0.0366784	1.23605e-05	7	80104549	80104549	A	G	intronic	GNAT3					7q21.11									rs11760281
rs117607138	12	13539738	G	C	0.0001487	1.2406	12	13539738	G	C	0.947573	1.18996	0.098866	0.0833738	12	13539738	G	C	0.944818	1.2663	0.0694431	0.000873373	12	13539738	13539738	G	C	intergenic	LINC01559;GRIN2B	dist=10059;dist=174672				12p13.1									rs117607138
rs117608313	6	70288114	G	A	2.215e-05	0.5615	6	70288114	G	A	0.0124813	0.520975	0.231192	0.00725098	6	70288114	G	A	0.0115538	0.584286	0.168243	0.00224092	6	70288114	70288114	A	G	intergenic	ADGRB3;LMBRD1	dist=188711;dist=97527				6q13									rs117608313
rs11760875	7	80633454	G	A	0.000449	1.1	7	80633454	G	A	0.324865	1.17151	0.0476088	0.000817477	7	80633454	G	A	0.34434	1.06708	0.0330667	0.049046	7	80633454	80633454	G	A	intergenic	SEMA3C;LOC105369146	dist=81759;dist=511609				7q21.11									rs11760875
rs117613935	7	52016334	G	A	7.692e-06	1.3999	7	52016334	G	A	0.96429	1.40238	0.128864	0.0107531	7	52016334	G	A	0.965401	1.39869	0.0926117	0.000435117	7	52016334	52016334	G	A	intergenic	COBL;POM121L12	dist=631776;dist=1087015				7p12.1									rs117613935
rs117617017	6	70494727	G	A	6.234e-05	0.5828	6	70494727	G	A	0.013196	0.459217	0.215479	0.000651727	6	70494727	G	A	0.0100375	0.679435	0.1729	0.0306749	6	70494727	70494727	A	G	intronic	LMBRD1				Methylmalonic aciduria and homocystinuria, cblF type, Autosomal recessive	6q13									rs117617017
rs117625804	7	169434	G	A	0.0004445	0.6679	7	169434	G	A	0.0127872	0.784459	0.20342	0.243378	7	169434	G	A	0.0140491	0.619439	0.139255	0.00098178	7	169434	169434	A	G	intergenic	LOC100507642;LOC105375115	dist=13973;dist=5486				7p22.3									rs117625804
rs117627538	18	29078964	T	C	0.0003133	0.7438	18	29078964	T	C	0.0310576	0.683263	0.137847	0.00742474	18	29078964	T	C	0.0282524	0.779329	0.102279	0.0171308	18	29078964	29078964	C	T	intronic	DSG2				Arrhythmogenic right ventricular dysplasia 10, Autosomal dominant;Cardiomyopathy, dilated, 1BB	18q12.1									rs117627538
rs117654799	22	17958293	G	A	0.0002164	1.4725	22	17958293	G	A	0.983654	1.60919	0.178347	0.0105678	22	17958293	G	A	0.984513	1.40549	0.129159	0.0106945	22	17958293	17958293	G	A	intronic	CECR2					22q11.21									rs117654799
rs117657017	7	12318891	T	C	0.000296	0.868	7	12318891	T	C	0.893474	0.783067	0.0693555	0.000309631	7	12318891	T	C	0.881181	0.910713	0.0473858	0.0465625	7	12318891	12318891	T	C	intergenic	TMEM106B;VWDE	dist=42001;dist=51620				7p21.3									rs117657017
rs117698473	6	70447935	T	C	4.982e-05	1.7224	6	70447935	T	C	0.986614	2.19469	0.214558	0.000546319	6	70447935	T	C	0.989823	1.47496	0.171667	0.0286323	6	70447935	70447935	T	C	intronic	LMBRD1				Methylmalonic aciduria and homocystinuria, cblF type, Autosomal recessive	6q13	0.0067	0.0006	0.0017	0	0.0169	0.0106	0.0034	0.0005	rs117698473
rs117724228	7	11058446	T	C	0.0001138	0.84	7	11058446	T	C	0.084169	0.869393	0.0796726	0.0824625	7	11058446	T	C	0.0884658	0.826444	0.0548448	0.000628871	7	11058446	11058446	C	T	intronic	PHF14					7p21.3									rs117724228
rs117731879	12	120017599	G	A	0.0004901	0.7364	12	120017599	G	A	0.0268024	0.720095	0.143744	0.0264834	12	120017599	G	A	0.0229071	0.746272	0.110829	0.0101262	12	120017599	120017599	A	G	intergenic	CCDC60;TMEM233	dist=38747;dist=13665				12q24.23									rs117731879
rs11774475	8	13693446	T	C	0.000203	1.103	8	13693446	T	C	0.344817	1.06056	0.0453185	0.193533	8	13693446	T	C	0.330059	1.12544	0.03246	0.000254047	8	13693446	13693446	C	T	intergenic	LOC102725080;SGCZ	dist=203361;dist=248898				8p22									rs11774475
rs11774902	8	6259628	G	A	0.0003721	0.8954	8	6259628	G	A	0.799153	0.816242	0.0545503	0.000161063	8	6259628	G	A	0.779824	0.935971	0.0377801	0.0786325	8	6259628	6259628	A	G	intergenic	CSMD1;LOC100287015	dist=1407300;dist=1449				8p23.1									rs11774902
rs11775274	8	132277685	C	A	0.0003046	1.3698	8	132277685	C	A	0.621385	1.36746	0.0989529	0.00161872	8	132277685	C	A	0.619609	1.3779	0.18384	0.0822831	8	132277685	132277685	C	A	intergenic	ADCY8;EFR3A	dist=224850;dist=638650				8q24.22									rs11775274
rs11775332	8	132277703	G	A	0.000389	1.3654	8	132277703	G	A	0.626836	1.36872	0.0995027	0.00167167	8	132277703	G	A	0.629517	1.35364	0.18649	0.105792	8	132277703	132277703	G	A	intergenic	ADCY8;EFR3A	dist=224868;dist=638632				8q24.22									rs11775332
rs117782576	10	31823443	G	A	0.0003236	0.7415	10	31823443	G	A	0.976493	0.746062	0.146612	0.039081	10	31823443	G	A	0.974988	0.739345	0.101007	0.00199089	10	31823443	31823443	G	A	intergenic	ZEB1;ARHGAP12	dist=4701;dist=270883				10p11.22									rs117782576
rs11780512	8	6225522	T	C	0.0003609	0.8261	8	6225522	T	C	0.944687	0.739112	0.0950992	0.00103911	8	6225522	T	C	0.937993	0.869889	0.0648307	0.0292657	8	6225522	6225522	C	T	intergenic	CSMD1;LOC100287015	dist=1373194;dist=35555				8p23.1									rs11780512
rs11781409	8	6217492	C	A	6.852e-05	0.8096	8	6217492	C	A	0.943429	0.733741	0.0939609	0.00066685	8	6217492	C	A	0.938047	0.847724	0.0642893	0.00898829	8	6217492	6217492	A	C	intergenic	CSMD1;LOC100287015	dist=1365164;dist=43585				8p23.1									rs11781409
rs11781409	8	6217492	C	A	6.852e-05	0.8096	8	6217492	C	A	0.943429	0.733741	0.0939609	0.00066685	8	6217492	C	A	0.938047	0.847724	0.0642893	0.00898829	8	6217492	6217492	A	T	intergenic	CSMD1;LOC100287015	dist=1365164;dist=43585				8p23.1									rs11781409
rs11782085	8	6217247	T	C	0.0002468	1.2154	8	6217247	T	C	0.0560282	1.34128	0.0942763	0.00132258	8	6217247	T	C	0.061521	1.16068	0.0644822	0.019004	8	6217247	6217247	T	C	intergenic	CSMD1;LOC100287015	dist=1364919;dist=43830				8p23.1									rs11782085
rs11782114	8	132277692	T	A	0.0002379	0.7255	8	132277692	T	A	0.37765	0.727315	0.0991167	0.0013664	8	132277692	T	A	0.379176	0.719256	0.184531	0.0751892	8	132277692	132277692	A	T	intergenic	ADCY8;EFR3A	dist=224857;dist=638643				8q24.22									rs11782114
rs11782580	8	136742939	T	C	1.98e-05	0.895	8	136742939	T	C	0.361992	0.931794	0.0450007	0.117211	8	136742939	T	C	0.378798	0.877181	0.0318341	4.08094e-05	8	136742939	136742939	C	T	intergenic	KHDRBS3;LINC02055	dist=83087;dist=800102				8q24.23									rs11782580
rs117833803	10	65642637	G	C	0.0004718	1.198	10	65642637	G	C	0.930678	1.30151	0.0869671	0.00304944	10	65642637	G	C	0.938255	1.14505	0.0642418	0.037391	10	65642637	65642637	G	C	intergenic	REEP3;ANXA2P3	dist=257754;dist=942648				10q21.3									rs117833803
rs117834025	14	90951060	T	C	8.756e-05	0.7523	14	90951060	T	C	0.0620309	0.703091	0.121705	0.00461889	14	90951060	T	C	0.0561522	0.78092	0.0903586	0.00709751	14	90951060	90951060	C	T	intergenic	LINC00642;LOC105370619	dist=25811;dist=31090				14q32.11									rs117834025
rs117835404	8	69594648	T	C	0.0002289	0.7715	8	69594648	T	C	0.0388352	0.838136	0.123883	0.160311	8	69594648	T	C	0.0418576	0.741638	0.0855527	0.000653534	8	69594648	69594648	C	T	intronic	C8orf34					8q13.2									rs117835404
rs117838101	21	16540490	T	C	0.0001077	1.5153	21	16540490	T	C	0.973592	1.17669	0.223722	0.472565	21	16540490	T	C	0.969679	1.6342	0.122301	0.000102788	21	16540490	16540490	T	C	intergenic	NRIP1;USP25	dist=103364;dist=561854				21q21.1									rs117838101
rs11784404	8	6259566	T	C	0.0003423	0.8947	8	6259566	T	C	0.798927	0.814895	0.0545875	0.00014361	8	6259566	T	C	0.779347	0.935676	0.037788	0.0772759	8	6259566	6259566	C	T	intergenic	CSMD1;LOC100287015	dist=1407238;dist=1511				8p23.1									rs11784404
rs117848449	13	79773943	T	C	0.0003511	2.2473	13	79773943	T	C	0.983824	2.19333	0.232778	0.0013897	13	79773943	T	C	0.984853	3.47075	0.98465	0.22859	13	79773943	79773943	T	C	intergenic	LINC00331;RBM26	dist=359758;dist=119060				13q31.1									rs117848449
rs11785432	8	136742898	G	A	1.976e-05	0.895	8	136742898	G	A	0.361969	0.931943	0.0449969	0.118011	8	136742898	G	A	0.378826	0.87712	0.0318288	4.03047e-05	8	136742898	136742898	A	G	intergenic	KHDRBS3;LINC02055	dist=83046;dist=800143				8q24.23									rs11785432
rs117909531	15	70515669	G	A	0.0004692	0.5979	15	70515669	G	A	0.0101259	0.765963	0.255489	0.307472	15	70515669	G	A	0.0112622	0.52891	0.179791	0.000716134	15	70515669	70515669	A	G	intergenic	TLE3;LINC02205	dist=125413;dist=280577				15q23									rs117909531
rs117912605	16	3271645	T	C	8.424e-05	1.3677	16	3271645	T	C	0.967656	1.5139	0.137118	0.0035249	16	3271645	T	C	0.968093	1.29882	0.0978334	0.0090765	16	3271645	3271645	T	C	downstream	ZNF200	dist=680				16p13.3									rs117912605
rs117922127	15	84686773	G	C	0.0001233	1.2256	15	84686773	G	C	0.0594382	1.22637	0.0921126	0.0237093	15	84686773	G	C	0.0610642	1.22519	0.0647645	0.00136102	15	84686773	84686773	C	G	intronic	ADAMTSL3					15q25.2									rs117922127
rs11792482	9	133924976	G	A	0.0001888	0.6482	9	133924976	G	A	0.105881	0.647625	0.130495	0.00121747	9	133924976	G	A	0.0987941	0.650326	0.254618	0.101122	9	133924976	133924976	A	G	intronic	LAMC3				Cortical malformations, occipital, Autosomal recessive	9q34.12									rs11792482
rs117938426	10	84062136	T	C	0.0004816	1.4458	10	84062136	T	C	0.0187189	1.52004	0.19157	0.0225839	10	84062136	T	C	0.01938	1.41455	0.126588	0.00450071	10	84062136	84062136	C	T	intronic	NRG3					10q23.1									rs117938426
rs117949008	14	97336908	G	A	0.0003211	0.5715	14	97336908	G	A	0.0129958	0.567806	0.257338	0.0339786	14	97336908	G	A	0.0123633	0.573633	0.195193	0.00596365	14	97336908	97336908	A	G	intronic	VRK1				Pontocerebellar hypoplasia type 1A, Autosomal recessive	14q32.2									rs117949008
rs117963726	6	137907022	T	C	0.0004259	1.5848	6	137907022	T	C	0.987451	1.65219	0.216139	0.0259229	6	137907022	T	C	0.988968	1.54718	0.164058	0.0104546	6	137907022	137907022	T	C	intergenic	OLIG3;LOC102723649	dist=91491;dist=79761				6q23.3									rs117963726
rs117965068	11	44621282	T	C	0.0002682	0.6514	11	44621282	T	C	0.0180439	0.494768	0.186687	0.000357629	11	44621282	T	C	0.013313	0.780661	0.151499	0.110449	11	44621282	44621282	C	T	intronic	CD82					11p11.2									rs117965068
rs117972472	12	105995527	G	A	7.003e-05	1.2883	12	105995527	G	A	0.958938	1.10714	0.112019	0.368112	12	105995527	G	A	0.955348	1.3851	0.0774562	4.42852e-05	12	105995527	105995527	G	A	intergenic	C12orf75;CASC18	dist=230231;dist=102454				12q23.3									rs117972472
rs117976000	12	105947175	G	C	0.0003256	1.2885	12	105947175	G	C	0.96494	1.09055	0.125955	0.494794	12	105947175	G	C	0.960164	1.39053	0.085128	0.000168789	12	105947175	105947175	G	C	intergenic	C12orf75;CASC18	dist=181879;dist=150806				12q23.3									rs117976000
rs11799805	1	191090457	T	G	0.000374	1.1593	1	191090457	T	G	0.0992712	1.23335	0.0719582	0.00297318	1	191090457	T	G	0.101204	1.12396	0.0508923	0.0202947	1	191090457	191090457	G	T	intergenic	LINC01720;LINC01680	dist=319669;dist=99832				1q31.2									rs11799805
rs11800472	1	12366165	T	C	0.0003386	1.3184	1	12366165	T	C	0.0280206	1.15063	0.129793	0.272375	1	12366165	T	C	0.0252918	1.42003	0.0958904	0.000135947	1	12366165	12366165	C	T	intronic	VPS13D					1p36.22									rs11800472
rs118007304	6	70494684	T	C	6.24e-05	0.5828	6	70494684	T	C	0.013196	0.459269	0.215472	0.000652638	6	70494684	T	C	0.0100377	0.67944	0.172896	0.0306747	6	70494684	70494684	C	T	intronic	LMBRD1				Methylmalonic aciduria and homocystinuria, cblF type, Autosomal recessive	6q13									rs118007304
rs118014304	21	15768712	T	C	0.0001693	0.6189	21	15768712	T	C	0.0109031	0.632826	0.230914	0.0567077	21	15768712	T	C	0.012455	0.612936	0.153035	0.00217711	21	15768712	15768712	C	T	intergenic	HSPA13;SAMSN1	dist=13203;dist=88837				21q11.2									rs118014304
rs11801678	1	12467620	T	C	0.0004927	1.3047	1	12467620	T	C	0.0285881	1.12433	0.127684	0.352614	1	12467620	T	C	0.025152	1.4171	0.0951893	0.000133083	1	12467620	12467620	C	T	intronic	VPS13D					1p36.22									rs11801678
rs118024395	22	17978690	G	C	0.000266	0.6806	22	17978690	G	C	0.0158753	0.626289	0.181312	0.0133061	22	17978690	G	C	0.0154961	0.710226	0.129762	0.010647	22	17978690	17978690	C	G	intronic	CECR2					22q11.21									rs118024395
rs118030106	15	24395833	T	C	0.0003736	1.4959	15	24395833	T	C	0.0227555	1.30263	0.188244	0.150004	15	24395833	T	C	0.0208445	1.61774	0.141644	0.000363851	15	24395833	24395833	C	T	intergenic	PWRN4;PWRN2	dist=62532;dist=14093				15q11.2									rs118030106
rs11805183	1	190829223	G	C	0.0004476	1.17	1	190829223	G	C	0.0886987	1.16591	0.0757754	0.039919	1	190829223	G	C	0.0837133	1.17223	0.0554211	0.00360417	1	190829223	190829223	C	G	intergenic	LINC01720;LINC01680	dist=58435;dist=361066				1q31.2									rs11805183
rs11807971	1	191124045	G	C	0.000265	0.9112	1	191124045	G	C	0.41282	0.88034	0.0436102	0.00354783	1	191124045	G	C	0.405803	0.927619	0.0314455	0.0170404	1	191124045	191124045	G	C	intergenic	LINC01720;LINC01680	dist=353257;dist=66244				1q31.2									rs11807971
rs118091572	16	25385949	C	A	4.981e-05	1.4438	16	25385949	C	A	0.974382	1.30609	0.158162	0.0988532	16	25385949	C	A	0.973489	1.51612	0.110427	0.000273187	16	25385949	25385949	C	A	intergenic	ZKSCAN2;HS3ST4	dist=117094;dist=317398				16p12.1									rs118091572
rs118092202	10	90176402	G	C	0.0003251	0.7925	10	90176402	G	C	0.0457548	0.740078	0.111837	0.00869686	10	90176402	G	C	0.0450104	0.820263	0.0793217	0.0141722	10	90176402	90176402	C	G	intronic	RNLS					10q23.31									rs118092202
rs118101793	10	38054982	T	C	1.428e-06	0.8013	10	38054982	T	C	0.919307	0.774844	0.0797788	0.00105253	10	38054982	T	C	0.917724	0.814784	0.0562012	0.000200643	10	38054982	38054982	T	C	intergenic	MTRNR2L7;ZNF248	dist=163123;dist=10472				10p11.1									rs118101793
rs1181133	5	32854120	G	C	0.0002905	1.0963	5	32854120	G	C	0.592559	1.1302	0.043658	0.00515487	5	32854120	G	C	0.600506	1.07942	0.0311861	0.0144248	5	32854120	32854120	G	C	intergenic	NPR3;LINC02120	dist=62290;dist=93429				5p13.3									rs1181133
rs118115692	10	37805211	G	A	7.016e-05	1.1949	10	37805211	G	A	0.0814432	1.29543	0.079365	0.000831855	10	37805211	G	A	0.0887661	1.15067	0.0542655	0.00876868	10	37805211	37805211	A	G	intergenic	LINC00993;MTRNR2L7	dist=169255;dist=85155				10p11.21									rs118115692
rs118127635	10	90151404	G	A	0.0003609	0.7937	10	90151404	G	A	0.0467246	0.738223	0.111881	0.00818188	10	90151404	G	A	0.0457455	0.82318	0.0794662	0.0161506	10	90151404	90151404	A	G	intronic	RNLS					10q23.31									rs118127635
rs118137457	8	92231942	T	C	0.0002159	1.3375	8	92231942	T	C	0.0273978	1.50861	0.142786	0.00260508	8	92231942	T	C	0.0277319	1.26927	0.094147	0.00931867	8	92231942	92231942	C	T	intronic	SLC26A7					8q21.3									rs118137457
rs118155146	17	5237877	T	C	0.0002767	0.8374	17	5237877	T	C	0.927771	0.887064	0.0821229	0.139703	17	5237877	T	C	0.931995	0.811563	0.0606497	0.000437012	17	5237877	5237877	T	C	intronic	RABEP1					17p13.2									rs118155146
rs118158077	15	24430725	T	A	6.469e-05	1.6239	15	24430725	T	A	0.0187826	1.69153	0.210073	0.00847688	15	24430725	T	A	0.018824	1.59104	0.148677	0.00106558	15	24430725	24430725	A	T	intergenic	PWRN2;PWRN3	dist=15672;dist=255549				15q11.2									rs118158077
rs118189415	11	87870768	T	C	0.0004301	0.7907	11	87870768	T	C	0.0327822	1.11234	0.125299	0.390394	11	87870768	T	C	0.0451237	0.690931	0.078777	5.43444e-06	11	87870768	87870768	C	T	intronic	RAB38					11q14.2									rs118189415
rs11831479	12	129893864	G	C	0.0002236	0.9088	12	129893864	G	C	0.626015	0.883496	0.0447197	0.0054358	12	129893864	G	C	0.621728	0.921902	0.0317696	0.0103043	12	129893864	129893864	G	C	intronic	TMEM132D					12q24.33									rs11831479
rs11850941	14	37522693	T	C	5.385e-05	1.3736	14	37522693	T	C	0.951042	1.57311	0.129714	0.000713302	14	37522693	T	C	0.956032	1.26962	0.0988192	0.0176301	14	37522693	37522693	T	C	intronic	SLC25A21					14q13.3									rs11850941
rs11850968	14	82441957	G	C	0.0002683	0.9053	14	82441957	G	C	0.302313	0.90011	0.0471386	0.0262151	14	82441957	G	C	0.30629	0.907916	0.0334958	0.00407039	14	82441957	82441957	C	G	intergenic	LINC02311;LINC02301	dist=232475;dist=667019				14q31.1									rs11850968
rs11867394	17	5194974	G	A	0.0004418	1.0926	17	5194974	G	A	0.458174	1.02453	0.0431763	0.57454	17	5194974	G	A	0.435212	1.12966	0.0310634	8.40613e-05	17	5194974	5194974	A	G	intronic	RABEP1					17p13.2									rs11867394
rs11867675	17	35989614	T	A	0.0004161	0.8947	17	35989614	T	A	0.80146	0.908751	0.0541515	0.0752702	17	35989614	T	A	0.798256	0.887535	0.0387863	0.00192733	17	35989614	35989614	A	T	intronic	DDX52					17q12									rs11867675
rs11868136	17	36450598	G	A	0.0001907	1.2242	17	36450598	G	A	0.943894	1.23948	0.0947175	0.0263085	17	36450598	G	A	0.940299	1.2168	0.0661133	0.00354871	17	36450598	36450598	G	A	intergenic	LOC440434;MRPL45	dist=37342;dist=2391				17q12									rs11868136
rs11869960	17	5307837	T	C	0.0004796	1.0945	17	5307837	T	C	0.39206	1.00973	0.0439639	0.825571	17	5307837	T	C	0.365482	1.14209	0.0319616	2.98709e-05	17	5307837	5307837	C	T	intronic	NUP88					17p13.2									rs11869960
rs11870292	17	79445264	C	A	0.0001957	1.1468	17	79445264	C	A	0.134515	1.1436	0.062926	0.03102	17	79445264	C	A	0.131246	1.1484	0.0453053	0.00199666	17	79445264	79445264	A	C	intergenic	BAHCC1;ACTG1	dist=11906;dist=31733				17q25.3									rs11870292
rs11871600	17	13041307	T	A	0.0001479	0.9056	17	13041307	T	A	0.367993	0.964868	0.0451528	0.428799	17	13041307	T	A	0.392985	0.877194	0.0320312	4.51567e-05	17	13041307	13041307	A	T	intergenic	ELAC2;LINC02093	dist=119926;dist=161191				17p12									rs11871600
rs11871600	17	13041307	T	A	0.0001479	0.9056	17	13041307	T	A	0.367993	0.964868	0.0451528	0.428799	17	13041307	T	A	0.392985	0.877194	0.0320312	4.51567e-05	17	13041307	13041307	A	0	intergenic	ELAC2;LINC02093	dist=119926;dist=161191				17p12
rs11881586	19	35825877	G	A	0.0003385	0.6685	19	35825877	G	A	0.0151915	0.758251	0.19565	0.168014	19	35825877	G	A	0.0172899	0.628379	0.137236	0.00114141	19	35825877	35825877	A	G	intronic	CD22					19q13.12									rs11881586
rs118839	22	28380770	T	C	5.418e-05	1.1067	22	28380770	T	C	0.475878	1.12956	0.0431241	0.00468959	22	28380770	T	C	0.47651	1.09511	0.0308798	0.0032403	22	28380770	28380770	T	C	ncRNA_intronic	TTC28-AS1					22q12.1									rs118839
rs1188473	1	228612444	G	A	0.0003691	1.1497	1	228612444	G	A	0.882151	1.12211	0.0673231	0.0899284	1	228612444	G	A	0.882168	1.16405	0.0481563	0.00183196	1	228612444	228612444	A	G	downstream	HIST3H3	dist=102				1q42.13									rs1188473
rs1188474	1	228613052	T	C	0.0004068	0.8706	1	228613052	T	C	0.117659	0.892871	0.0673819	0.0955809	1	228613052	T	C	0.117799	0.859443	0.0481778	0.0018965	1	228613052	228613052	T	C	upstream	HIST3H3	dist=26				1q42.13	0.8752	0.9295	0.9632	0.6702	0.7969	0.8895	0.863	0.8626	rs1188474
rs1188482	1	228617493	T	G	0.0004985	0.8723	1	228617493	T	G	0.116705	0.897967	0.0675487	0.114187	1	228617493	T	G	0.11744	0.859527	0.0482048	0.00192116	1	228617493	228617493	T	G	intergenic	HIST3H3;HIST3H2A	dist=4467;dist=27572				1q42.13									rs1188482
rs1188483	1	228618088	C	A	0.0004992	1.1464	1	228618088	C	A	0.883295	1.11363	0.0675487	0.114187	1	228618088	C	A	0.88256	1.1634	0.0482038	0.0019242	1	228618088	228618088	A	C	intergenic	HIST3H3;HIST3H2A	dist=5062;dist=26977				1q42.13									rs1188483
rs1188487	1	228620247	T	C	0.0004944	1.1466	1	228620247	T	C	0.883289	1.11395	0.0675948	0.11347	1	228620247	T	C	0.882518	1.16355	0.0482312	0.00191872	1	228620247	228620247	C	T	intergenic	HIST3H3;HIST3H2A	dist=7221;dist=24818				1q42.13									rs1188487
rs1188488	1	228621626	T	G	0.0004938	0.8721	1	228621626	T	G	0.116711	0.897687	0.0676035	0.113438	1	228621626	T	G	0.117491	0.859417	0.0482351	0.00191674	1	228621626	228621626	T	G	intergenic	HIST3H3;HIST3H2A	dist=8600;dist=23439				1q42.13									rs1188488
rs11886884	2	79571601	G	A	4.015e-05	1.1862	2	79571601	G	A	0.116255	1.18174	0.0715047	0.0178135	2	79571601	G	A	0.11877	1.18854	0.0511226	0.000607803	2	79571601	79571601	A	G	intergenic	REG3A;LOC101927987	dist=184721;dist=149241				2p12									rs11886884
rs11908797	21	47390274	C	A	0.0002975	1.1727	21	47390274	C	A	0.909963	1.15135	0.0766452	0.0692817	21	47390274	C	A	0.904981	1.18341	0.0538162	0.00203266	21	47390274	47390274	C	A	intergenic	PCBP3;LOC101928796	dist=27906;dist=2610				21q22.3									rs11908797
rs11931164	4	94605313	T	G	0.0004109	0.7153	4	94605313	T	G	0.982336	0.70744	0.16575	0.0298632	4	94605313	T	G	0.981951	0.719107	0.115657	0.00298631	4	94605313	94605313	T	G	intronic	GRID2				Spinocerebellar ataxia, autosomal recessive 18, Autosomal recessive	4q22.2									rs11931164
rs11935979	4	81472341	T	A	0.0003241	0.7124	4	81472341	T	A	0.982179	0.750076	0.16067	0.0644148	4	81472341	T	A	0.982901	0.693324	0.116526	0.00103179	4	81472341	81472341	T	A	intronic	C4orf22					4q21.21									rs11935979
rs11938623	4	94605231	G	C	0.0004586	1.4176	4	94605231	G	C	0.0160576	1.39808	0.172716	0.043799	4	94605231	G	C	0.0159533	1.42749	0.121921	0.00226569	4	94605231	94605231	C	G	intronic	GRID2				Spinocerebellar ataxia, autosomal recessive 18, Autosomal recessive	4q22.2									rs11938623
rs11945634	4	153476748	G	A	7.125e-05	1.5712	4	153476748	G	A	0.986493	1.46068	0.210996	0.0822032	4	153476748	G	A	0.983004	1.61887	0.135064	0.000615749	4	153476748	153476748	G	A	intergenic	LINC02486;TMEM154	dist=16333;dist=70518				4q31.3									rs11945634
rs11945984	4	81461715	C	A	0.0003692	1.3981	4	81461715	C	A	0.0180236	1.31903	0.159652	0.0735052	4	81461715	C	A	0.0170654	1.44209	0.116485	0.0010325	4	81461715	81461715	A	C	intronic	C4orf22					4q21.21									rs11945984
rs11960408	5	100765671	G	A	9.101e-05	1.129	5	100765671	G	A	0.211465	1.16184	0.053293	0.00447536	5	100765671	G	A	0.214582	1.11259	0.0381298	0.00484649	5	100765671	100765671	G	A	intergenic	ST8SIA4;SLCO4C1	dist=526682;dist=804021				5q21.1									rs11960408
rs11972733	7	3415681	G	A	0.0002183	1.1944	7	3415681	G	A	0.930533	1.20525	0.0861334	0.0329223	7	3415681	G	A	0.922936	1.18956	0.05791	0.00317429	7	3415681	3415681	G	A	intronic	SDK1					7p22.2									rs11972733
rs11973104	7	3411109	G	A	0.0002341	1.1934	7	3411109	G	A	0.930587	1.20481	0.0861314	0.0332615	7	3411109	G	A	0.923031	1.18831	0.0579188	0.00336475	7	3411109	3411109	G	A	intronic	SDK1					7p22.2									rs11973104
rs11973959	7	3380162	G	A	0.0004383	0.8635	7	3380162	G	A	0.100515	0.831579	0.0729519	0.0127123	7	3380162	G	A	0.102073	0.879497	0.0508891	0.0125913	7	3380162	3380162	A	G	intronic	SDK1					7p22.2									rs11973959
rs11974696	7	79545282	G	C	0.0004839	0.9077	7	79545282	G	C	0.722017	0.874939	0.0475298	0.00464363	7	79545282	G	C	0.719762	0.925169	0.0341569	0.0222514	7	79545282	79545282	G	C	intergenic	MAGI2-AS3;GNAI1	dist=444758;dist=218858				7q21.11									rs11974696
rs11983341	7	3415946	C	A	0.0002332	0.8382	7	3415946	C	A	0.0702647	0.826962	0.0856472	0.0290639	7	3415946	C	A	0.0770837	0.843352	0.0579012	0.00376724	7	3415946	3415946	A	C	intronic	SDK1					7p22.2									rs11983341
rs11994094	8	136709448	T	C	7.545e-05	1.1075	8	136709448	T	C	0.621937	1.06717	0.0444471	0.144254	8	136709448	T	C	0.608708	1.12856	0.0316733	0.00014006	8	136709448	136709448	T	C	intergenic	KHDRBS3;LINC02055	dist=49596;dist=833593				8q24.23									rs11994094
rs12000334	9	9195240	T	C	0.0001216	0.8992	9	9195240	T	C	0.613915	0.916863	0.0469157	0.0637211	9	9195240	T	C	0.605664	0.889923	0.034228	0.00063324	9	9195240	9195240	T	C	intronic	PTPRD					9p23									rs12000334
rs12009626	23	150220455	C	A	0.0003597	0.9199	23	150220455	C	A	0.349147	0.885071	0.0389527	0.00182847	X	150220455	C	A	0.335244	0.940162	0.0292721	0.0355919	X	150220455	150220455	A	C	intergenic	HMGB3;MIR4330	dist=61207;dist=116239				Xq28									rs12009626
rs12013782	23	150220452	C	A	0.0003556	1.0872	23	150220452	C	A	0.651088	1.13	0.0389715	0.00181732	X	150220452	C	A	0.664956	1.06375	0.0292856	0.0353878	X	150220452	150220452	C	A	intergenic	HMGB3;MIR4330	dist=61204;dist=116242				Xq28									rs12013782
rs12021639	1	191131918	T	C	0.0002512	1.1406	1	191131918	T	C	0.136419	1.22581	0.0624672	0.000915238	1	191131918	T	C	0.139698	1.1007	0.0439484	0.027745	1	191131918	191131918	C	T	intergenic	LINC01720;LINC01680	dist=361130;dist=58371				1q31.2									rs12021639
rs12024100	1	191029438	T	C	0.000413	0.8641	1	191029438	T	C	0.901217	0.809932	0.0717558	0.00274598	1	191029438	T	C	0.8985	0.892345	0.0506408	0.0230416	1	191029438	191029438	T	C	intergenic	LINC01720;LINC01680	dist=258650;dist=160851				1q31.2									rs12024100
rs12024192	1	191094658	T	G	0.0001343	0.8545	1	191094658	T	G	0.898405	0.799625	0.0714268	0.00139842	1	191094658	T	G	0.895563	0.883207	0.0504004	0.0126928	1	191094658	191094658	T	G	intergenic	LINC01720;LINC01680	dist=323870;dist=95631				1q31.2									rs12024192
rs12024470	1	191134645	T	C	0.0002926	1.1388	1	191134645	T	C	0.136588	1.2234	0.0623531	0.00100585	1	191134645	T	C	0.139967	1.09911	0.0439	0.0300231	1	191134645	191134645	C	T	intergenic	LINC01720;LINC01680	dist=363857;dist=55644				1q31.2									rs12024470
rs12024525	1	191074698	T	C	0.0003269	1.1606	1	191074698	T	C	0.0988619	1.23834	0.0718257	0.00240794	1	191074698	T	C	0.10111	1.12361	0.0507545	0.0202885	1	191074698	191074698	C	T	intergenic	LINC01720;LINC01680	dist=303910;dist=115591				1q31.2									rs12024525
rs12026085	1	191016087	G	C	0.0004378	1.1566	1	191016087	G	C	0.0988307	1.23347	0.0717562	0.00287514	1	191016087	G	C	0.101576	1.1201	0.0506344	0.0236184	1	191016087	191016087	C	G	intergenic	LINC01720;LINC01680	dist=245299;dist=174202				1q31.2									rs12026085
rs12027666	1	191108577	T	C	0.0004082	0.8632	1	191108577	T	C	0.901566	0.804366	0.072234	0.00211085	1	191108577	T	C	0.898971	0.893978	0.0509485	0.0262498	1	191108577	191108577	T	C	intergenic	LINC01720;LINC01680	dist=337789;dist=81712				1q31.2									rs12027666
rs12027720	1	228547256	G	A	0.0001115	1.1785	1	228547256	G	A	0.901934	1.11896	0.0729132	0.126788	1	228547256	G	A	0.900475	1.2103	0.0523002	0.000327843	1	228547256	228547256	G	A	intronic	OBSCN					1q42.13	0.1644	0.1338	0.1506	0.4255	0.2514	0.131	0.1791	0.2055	rs12027720
rs12029009	1	191110855	G	A	0.0004091	1.1585	1	191110855	G	A	0.0984908	1.24309	0.0722293	0.00211969	1	191110855	G	A	0.101082	1.11861	0.0509526	0.0262461	1	191110855	191110855	A	G	intergenic	LINC01720;LINC01680	dist=340067;dist=79434				1q31.2									rs12029009
rs12029990	1	191040694	T	C	0.0004112	0.864	1	191040694	T	C	0.901217	0.810013	0.0717744	0.00276699	1	191040694	T	C	0.898555	0.89218	0.0506577	0.0228641	1	191040694	191040694	T	C	intergenic	LINC01720;LINC01680	dist=269906;dist=149595				1q31.2									rs12029990
rs12030910	1	191091245	T	C	0.0003847	1.159	1	191091245	T	C	0.0992632	1.23319	0.0719696	0.00299609	1	191091245	T	C	0.101134	1.12359	0.0509184	0.0207189	1	191091245	191091245	C	T	intergenic	LINC01720;LINC01680	dist=320457;dist=99044				1q31.2									rs12030910
rs12031395	1	228538470	G	C	0.0001785	0.8544	1	228538470	G	C	0.0982857	0.904688	0.0722571	0.169361	1	228538470	G	C	0.100815	0.829815	0.0516026	0.000371968	1	228538470	228538470	C	G	intronic	OBSCN					1q42.13									rs12031395
rs12031804	1	191058866	C	A	0.0004173	1.1574	1	191058866	C	A	0.0988211	1.23369	0.0718057	0.00287325	1	191058866	C	A	0.1013	1.12111	0.0506998	0.022696	1	191058866	191058866	A	C	intergenic	LINC01720;LINC01680	dist=288078;dist=131423				1q31.2									rs12031804
rs12032103	1	191042857	T	A	0.0004123	0.864	1	191042857	T	A	0.901215	0.810052	0.0717786	0.00277498	1	191042857	T	A	0.898569	0.892184	0.0506617	0.0228795	1	191042857	191042857	T	A	intergenic	LINC01720;LINC01680	dist=272069;dist=147432				1q31.2									rs12032103
rs12033023	1	200104762	T	C	0.0004853	1.3347	1	200104762	T	C	0.0237582	1.29642	0.140731	0.0576416	1	200104762	T	C	0.0225748	1.35545	0.102327	0.00207824	1	200104762	200104762	C	T	intronic	NR5A2					1q32.1									rs12033023
rs12035280	1	191121448	T	A	0.0002077	0.8744	1	191121448	T	A	0.864516	0.812569	0.0629398	0.000792993	1	191121448	T	A	0.860957	0.906624	0.0442258	0.0254291	1	191121448	191121448	T	A	intergenic	LINC01720;LINC01680	dist=350660;dist=68841				1q31.2									rs12035280
rs12035291	1	191106342	T	C	0.0003719	1.1597	1	191106342	T	C	0.098323	1.24319	0.0722352	0.00211313	1	191106342	T	C	0.100859	1.12029	0.0509299	0.0242133	1	191106342	191106342	C	T	intergenic	LINC01720;LINC01680	dist=335554;dist=83947				1q31.2									rs12035291
rs12035455	1	191106827	T	C	0.0004018	1.1588	1	191106827	T	C	0.0984058	1.24318	0.0722349	0.00211436	1	191106827	T	C	0.100975	1.11891	0.0509495	0.0258731	1	191106827	191106827	C	T	intergenic	LINC01720;LINC01680	dist=336039;dist=83462				1q31.2									rs12035455
rs12036039	1	191054067	G	A	0.0004143	0.864	1	191054067	G	A	0.901198	0.810346	0.0718004	0.00283232	1	191054067	G	A	0.898662	0.892021	0.0506872	0.0227266	1	191054067	191054067	G	A	intergenic	LINC01720;LINC01680	dist=283279;dist=136222				1q31.2									rs12036039
rs12036626	1	191037232	C	A	0.0004119	0.864	1	191037232	C	A	0.901217	0.809999	0.0717705	0.00276305	1	191037232	C	A	0.898542	0.892222	0.0506543	0.0229121	1	191037232	191037232	C	A	intergenic	LINC01720;LINC01680	dist=266444;dist=153057				1q31.2									rs12036626
rs12037139	1	168908969	G	A	0.0004331	0.8419	1	168908969	G	A	0.068103	0.916601	0.0858803	0.314535	1	168908969	G	A	0.0750652	0.808273	0.0594829	0.000445214	1	168908969	168908969	A	G	ncRNA_intronic	LINC00970					1q24.2									rs12037139
rs12037829	1	191061404	T	G	0.0003433	1.1598	1	191061404	T	G	0.0988318	1.23857	0.0717942	0.00237606	1	191061404	T	G	0.10128	1.12245	0.0506959	0.0212948	1	191061404	191061404	G	T	intergenic	LINC01720;LINC01680	dist=290616;dist=128885				1q31.2									rs12037829
rs12038032	1	191033735	T	C	0.0004124	1.1574	1	191033735	T	C	0.0987826	1.23463	0.0717635	0.00275406	1	191033735	T	C	0.101478	1.12072	0.0506481	0.0229772	1	191033735	191033735	C	T	intergenic	LINC01720;LINC01680	dist=262947;dist=156554				1q31.2									rs12038032
rs12038328	1	191124536	T	C	0.0002119	0.8746	1	191124536	T	C	0.864393	0.812983	0.0628807	0.000808028	1	191124536	T	C	0.860877	0.906804	0.0441919	0.0256174	1	191124536	191124536	T	C	intergenic	LINC01720;LINC01680	dist=353748;dist=65753				1q31.2									rs12038328
rs12038903	1	191130139	T	G	0.0003671	0.9131	1	191130139	T	G	0.414753	0.878859	0.0436023	0.00312711	1	191130139	T	G	0.406451	0.931503	0.0314414	0.02422	1	191130139	191130139	T	G	intergenic	LINC01720;LINC01680	dist=359351;dist=60150				1q31.2									rs12038903
rs12039052	1	191130710	T	C	0.0002822	0.8776	1	191130710	T	C	0.86305	0.81629	0.0625105	0.000957686	1	191130710	T	C	0.859479	0.909566	0.0439836	0.0298366	1	191130710	191130710	T	C	intergenic	LINC01720;LINC01680	dist=359922;dist=59579				1q31.2									rs12039052
rs12040018	1	191071424	T	C	0.0004043	0.8636	1	191071424	T	C	0.901154	0.81078	0.0718242	0.00291475	1	191071424	T	C	0.898848	0.891294	0.05075	0.02193	1	191071424	191071424	T	C	intergenic	LINC01720;LINC01680	dist=300636;dist=118865				1q31.2									rs12040018
rs12040207	1	168908925	G	A	0.0004297	1.1879	1	168908925	G	A	0.93189	1.09109	0.085896	0.314124	1	168908925	G	A	0.924929	1.23741	0.059496	0.000442029	1	168908925	168908925	G	A	ncRNA_intronic	LINC00970					1q24.2									rs12040207
rs12040597	1	191041613	C	A	0.000411	0.864	1	191041613	C	A	0.901217	0.810024	0.0717765	0.0027695	1	191041613	C	A	0.898561	0.89216	0.0506595	0.0228409	1	191041613	191041613	C	A	intergenic	LINC01720;LINC01680	dist=270825;dist=148676				1q31.2									rs12040597
rs12041493	1	191138014	T	G	0.0002752	0.8775	1	191138014	T	G	0.86332	0.816892	0.0623938	0.000977643	1	191138014	T	G	0.859989	0.909212	0.0439301	0.0289676	1	191138014	191138014	T	G	intergenic	LINC01720;LINC01680	dist=367226;dist=52275				1q31.2									rs12041493
rs12041841	1	191139472	G	A	0.0002345	1.1414	1	191139472	G	A	0.136813	1.22516	0.0624499	0.000941464	1	191139472	G	A	0.139919	1.10206	0.04399	0.0259367	1	191139472	191139472	A	G	intergenic	LINC01720;LINC01680	dist=368684;dist=50817				1q31.2									rs12041841
rs12042648	1	191085753	G	A	0.0003827	1.1589	1	191085753	G	A	0.099058	1.23369	0.0719165	0.00291825	1	191085753	G	A	0.10115	1.12319	0.0508375	0.0209079	1	191085753	191085753	A	G	intergenic	LINC01720;LINC01680	dist=314965;dist=104536				1q31.2									rs12042648
rs12045364	1	191134586	G	A	0.0002799	0.8777	1	191134586	G	A	0.863446	0.816925	0.0623806	0.000977518	1	191134586	G	A	0.860098	0.909458	0.0439102	0.0293564	1	191134586	191134586	G	A	intergenic	LINC01720;LINC01680	dist=363798;dist=55703				1q31.2									rs12045364
rs12047075	1	191123940	C	A	0.0002106	0.8746	1	191123940	C	A	0.86442	0.8129	0.0628944	0.000805313	1	191123940	C	A	0.860897	0.906741	0.0441998	0.0255378	1	191123940	191123940	C	A	intergenic	LINC01720;LINC01680	dist=353152;dist=66349				1q31.2									rs12047075
rs12050192	14	43771838	T	C	0.0004565	0.9023	14	43771838	T	C	0.260456	0.837776	0.0495402	0.000395947	14	43771838	T	C	0.23875	0.939173	0.0363871	0.0856716	14	43771838	43771838	C	T	intergenic	LRFN5;FSCB	dist=1398086;dist=1201516				14q21.2									rs12050192
rs12056746	8	32442627	G	A	0.0002964	1.1091	8	32442627	G	A	0.25289	1.11702	0.0493674	0.024103	8	32442627	G	A	0.254085	1.10516	0.0351327	0.00420511	8	32442627	32442627	A	G	intronic	NRG1					8p12									rs12056746
rs12059144	1	228469291	T	A	0.0004727	1.325	1	228469291	T	A	0.973211	1.24447	0.137197	0.118339	1	228469291	T	A	0.973676	1.3693	0.0994033	0.00213539	1	228469291	228469291	T	A	intronic	OBSCN					1q42.13									rs12059144
rs12060002	1	228521875	G	A	0.0001814	1.172	1	228521875	G	A	0.903471	1.09067	0.0730392	0.238264	1	228521875	G	A	0.900056	1.21557	0.0520542	0.000224392	1	228521875	228521875	G	A	intronic	OBSCN					1q42.13									rs12060002
rs12061320	1	228468244	G	A	0.0004759	1.3247	1	228468244	G	A	0.973211	1.24438	0.137197	0.118461	1	228468244	G	A	0.97367	1.36898	0.0993898	0.00214821	1	228468244	228468244	G	A	exonic	OBSCN		synonymous SNV	OBSCN:NM_001098623:exon30:c.G7944A:p.V2648V,OBSCN:NM_052843:exon30:c.G7944A:p.V2648V,OBSCN:NM_001271223:exon35:c.G9231A:p.V3077V		1q42.13	0.0571	0.1108	0.0105	0.3421	0.0573	0.023	0.0411	0.0476	rs12061320
rs12061490	1	228546931	G	A	0.0001814	0.8541	1	228546931	G	A	0.0974916	0.910681	0.0725479	0.200823	1	228546931	G	A	0.10059	0.826666	0.0517477	0.000294002	1	228546931	228546931	A	G	intronic	OBSCN					1q42.13									rs12061490
rs12061642	1	228586236	C	A	0.0004205	1.1612	1	228586236	C	A	0.903127	1.09672	0.0727705	0.208165	1	228586236	C	A	0.901014	1.19575	0.0521268	0.000728199	1	228586236	228586236	C	A	intronic	TRIM11					1q42.13									rs12061642
rs12061733	1	228523412	G	A	0.0001493	1.1735	1	228523412	G	A	0.902982	1.09227	0.0728061	0.229005	1	228523412	G	A	0.89926	1.21689	0.0517769	0.000191614	1	228523412	228523412	G	A	intronic	OBSCN					1q42.13									rs12061733
rs12065660	1	228534067	G	C	0.0001785	0.8542	1	228534067	G	C	0.0976213	0.909793	0.0724252	0.195451	1	228534067	G	C	0.100556	0.827237	0.0516486	0.000301097	1	228534067	228534067	C	G	intronic	OBSCN					1q42.13									rs12065660
rs12065815	1	228555794	G	A	0.000426	0.8633	1	228555794	G	A	0.100494	0.921846	0.0718983	0.26104	1	228555794	G	A	0.104175	0.835075	0.0512082	0.000524915	1	228555794	228555794	A	G	intronic	OBSCN					1q42.13									rs12065815
rs12066242	1	12431469	G	A	0.0004402	0.764	1	12431469	G	A	0.971793	0.881305	0.128709	0.319629	1	12431469	G	A	0.974853	0.70647	0.0952932	0.000142718	1	12431469	12431469	G	A	intronic	VPS13D					1p36.22									rs12066242
rs12068733	1	241183190	T	C	0.0002882	1.1505	1	241183190	T	C	0.868734	1.20718	0.0652095	0.00442906	1	241183190	T	C	0.87668	1.1209	0.0480309	0.0185425	1	241183190	241183190	T	C	intronic	RGS7					1q43									rs12068733
rs12069607	1	228478837	T	G	0.0001718	0.7336	1	228478837	T	G	0.0259539	0.800125	0.139131	0.116531	1	228478837	T	G	0.0249503	0.69988	0.102379	0.000742458	1	228478837	228478837	G	T	intronic	OBSCN					1q42.13									rs12069607
rs12069800	1	246960396	G	A	0.000416	1.0992	1	246960396	G	A	0.333501	1.15718	0.0464251	0.00156804	1	246960396	G	A	0.353352	1.07133	0.0328128	0.0353232	1	246960396	246960396	A	G	intergenic	LINC01341;AHCTF1	dist=5608;dist=42004				1q44									rs12069800
rs12076726	1	38545541	T	C	0.0001446	0.8441	1	38545541	T	C	0.0907818	0.803126	0.076279	0.00476327	1	38545541	T	C	0.0885811	0.86621	0.0549709	0.00985315	1	38545541	38545541	C	T	intergenic	POU3F1;MIR3659	dist=33091;dist=9362				1p34.3									rs12076726
rs12079867	1	246960404	G	C	0.0004028	1.0994	1	246960404	G	C	0.33338	1.15712	0.0464112	0.00156816	1	246960404	G	C	0.353198	1.07169	0.0328091	0.0344249	1	246960404	246960404	C	G	intergenic	LINC01341;AHCTF1	dist=5616;dist=41996				1q44									rs12079867
rs1208096	7	80672368	T	C	0.0004183	0.9026	7	80672368	T	C	0.767207	0.858822	0.0508329	0.00250892	7	80672368	T	C	0.751944	0.924611	0.0353923	0.0260894	7	80672368	80672368	C	T	intergenic	SEMA3C;LOC105369146	dist=120673;dist=472695				7q21.11									rs1208096
rs1208097	7	80672239	G	A	0.0002432	1.1109	7	80672239	G	A	0.241669	1.17698	0.0502029	0.00104646	7	80672239	G	A	0.260815	1.08028	0.0349042	0.0262903	7	80672239	80672239	G	A	intergenic	SEMA3C;LOC105369146	dist=120544;dist=472824				7q21.11									rs1208097
rs1208098	7	80672225	G	A	0.0004195	1.1077	7	80672225	G	A	0.234392	1.1637	0.050731	0.00255908	7	80672225	G	A	0.249747	1.08148	0.0353186	0.0258878	7	80672225	80672225	G	A	intergenic	SEMA3C;LOC105369146	dist=120530;dist=472838				7q21.11									rs1208098
rs1208099	7	80670645	T	G	0.0002954	0.9015	7	80670645	T	G	0.757844	0.850907	0.0501708	0.00115663	7	80670645	T	G	0.738737	0.927082	0.0348776	0.0292573	7	80670645	80670645	G	T	intergenic	SEMA3C;LOC105369146	dist=118950;dist=474418				7q21.11									rs1208099
rs1208100	7	80670526	T	C	0.0004326	0.903	7	80670526	T	C	0.765484	0.860646	0.0507417	0.00283714	7	80670526	T	C	0.750453	0.92427	0.0353278	0.0251272	7	80670526	80670526	C	T	intergenic	SEMA3C;LOC105369146	dist=118831;dist=474537				7q21.11									rs1208100
rs1208101	7	80670294	T	C	0.0004348	0.903	7	80670294	T	C	0.76545	0.860951	0.05074	0.00290286	7	80670294	T	C	0.750489	0.924166	0.0353285	0.024922	7	80670294	80670294	C	T	intergenic	SEMA3C;LOC105369146	dist=118599;dist=474769				7q21.11									rs1208101
rs1208102	7	80670229	G	A	0.0003725	1.1073	7	80670229	G	A	0.242705	1.17461	0.0501815	0.00120324	7	80670229	G	A	0.262418	1.07618	0.0348791	0.0345538	7	80670229	80670229	G	A	intergenic	SEMA3C;LOC105369146	dist=118534;dist=474834				7q21.11									rs1208102
rs12081278	1	228485396	T	C	0.0001647	0.7329	1	228485396	T	C	0.0259447	0.799617	0.139091	0.115412	1	228485396	T	C	0.0248859	0.699166	0.10239	0.000718861	1	228485396	228485396	C	T	intronic	OBSCN					1q42.13									rs12081278
rs12082349	1	228571585	T	C	0.0002783	1.1658	1	228571585	T	C	0.901691	1.0951	0.0724621	0.213529	1	228571585	T	C	0.898511	1.20382	0.0519165	0.000433293	1	228571585	228571585	T	C	intergenic	OBSCN;TRIM11	dist=5010;dist=9792				1q42.13									rs12082349
rs12084055	1	191131143	T	A	0.0003055	0.912	1	191131143	T	A	0.412495	0.879697	0.0436179	0.00336816	1	191131143	T	A	0.404886	0.92926	0.0314583	0.0198685	1	191131143	191131143	T	A	intergenic	LINC01720;LINC01680	dist=360355;dist=59146				1q31.2									rs12084055
rs12085738	1	228553513	T	C	0.000163	0.8529	1	228553513	T	C	0.0982143	0.906221	0.0725172	0.178167	1	228553513	T	C	0.100876	0.826783	0.0519048	0.0003094	1	228553513	228553513	C	T	intronic	OBSCN					1q42.13									rs12085738
rs1208578	10	38233864	T	A	0.0002747	0.8957	10	38233864	T	A	0.787018	0.868501	0.0524312	0.00664377	10	38233864	T	A	0.780399	0.909669	0.0370632	0.0101703	10	38233864	38233864	T	A	intergenic	ZNF248;ZNF25	dist=86852;dist=4636				10p11.1									rs1208578
rs12085823	1	246920514	T	C	0.0003791	0.9146	1	246920514	T	C	0.557988	0.896108	0.0430012	0.0106212	1	246920514	T	C	0.547405	0.924352	0.0309293	0.0109076	1	246920514	246920514	T	C	intronic	SCCPDH					1q44									rs12085823
rs1208621	10	38151946	T	C	0.000412	0.8987	10	38151946	T	C	0.785786	0.872856	0.0523525	0.00877258	10	38151946	T	C	0.779847	0.911911	0.0370457	0.0122825	10	38151946	38151946	T	C	intergenic	ZNF248;ZNF25	dist=4934;dist=86554				10p11.1									rs1208621
rs12088227	1	246068044	C	A	0.0003277	1.1744	1	246068044	C	A	0.09395	1.09091	0.0750775	0.242752	1	246068044	C	A	0.0856229	1.22318	0.0557458	0.000228821	1	246068044	246068044	A	C	intronic	SMYD3					1q44									rs12088227
rs12089997	1	228527186	T	A	0.000172	1.1711	1	228527186	T	A	0.902419	1.09301	0.0725114	0.223605	1	228527186	T	A	0.89913	1.21276	0.0516008	0.000234587	1	228527186	228527186	T	A	intronic	OBSCN					1q42.13									rs12089997
rs12093491	1	228569498	G	C	0.0001786	0.8531	1	228569498	G	C	0.0971335	0.915027	0.0727819	0.225995	1	228569498	G	C	0.100288	0.822953	0.0521563	0.000236387	1	228569498	228569498	C	G	intergenic	OBSCN;TRIM11	dist=2923;dist=11879				1q42.13									rs12093491
rs12094956	1	228570582	C	A	0.0001768	1.1723	1	228570582	C	A	0.902872	1.09304	0.0727885	0.225218	1	228570582	C	A	0.899716	1.21523	0.0521546	0.000234889	1	228570582	228570582	C	A	intergenic	OBSCN;TRIM11	dist=4007;dist=10795				1q42.13									rs12094956
rs12106951	3	169037143	G	A	0.0001357	1.6523	3	169037143	G	A	0.989722	1.58563	0.228205	0.0525181	3	169037143	G	A	0.989299	1.68651	0.161071	0.00191917	3	169037143	169037143	G	A	intronic	MECOM				Radioulnar synostosis with amegakaryocytic thrombocytopenia 2, Autosomal dominant	3q26.2									rs12106951
rs12112182	7	11008126	T	C	0.0003987	1.1624	7	11008126	T	C	0.905367	1.10266	0.074961	0.195918	7	11008126	T	C	0.898105	1.19177	0.0515815	0.000802286	7	11008126	11008126	T	C	intergenic	NDUFA4;PHF14	dist=28313;dist=5373				7p21.3									rs12112182
rs12112329	7	11008465	T	C	0.0001785	1.1923	7	11008465	T	C	0.924862	1.11224	0.0831847	0.205149	7	11008465	T	C	0.918296	1.23167	0.0568497	0.000319129	7	11008465	11008465	T	C	intergenic	NDUFA4;PHF14	dist=28652;dist=5034				7p21.3									rs12112329
rs1212482	7	80662618	G	A	9.596e-05	0.8911	7	80662618	G	A	0.775651	0.847073	0.0518112	0.00120602	7	80662618	G	A	0.759615	0.913136	0.0360044	0.011152	7	80662618	80662618	A	G	intergenic	SEMA3C;LOC105369146	dist=110923;dist=482445				7q21.11									rs1212482
rs12146309	10	52096311	G	A	0.0003857	0.8909	10	52096311	G	A	0.803121	0.918952	0.0561286	0.129996	10	52096311	G	A	0.802453	0.877059	0.0399329	0.000919943	10	52096311	52096311	G	A	intronic	SGMS1					10q11.23									rs12146309
rs12150995	19	7659485	T	G	0.0002221	1.1007	19	7659485	T	G	0.501602	1.09351	0.044653	0.0452946	19	7659485	T	G	0.497595	1.10435	0.0319362	0.0018814	19	7659485	7659485	G	T	intergenic	PNPLA6;CAMSAP3	dist=32832;dist=1303				19p13.2									rs12150995
rs12151036	19	58714235	T	G	0.0002227	1.1231	19	58714235	T	G	0.189929	1.11741	0.0542366	0.0390921	19	58714235	T	G	0.193041	1.12601	0.0386017	0.00192859	19	58714235	58714235	G	T	intronic	ZNF274					19q13.43									rs12151036
rs12152101	21	21746968	T	C	0.0003256	0.8885	21	21746968	T	C	0.81167	0.814119	0.0579672	0.000319543	21	21746968	T	C	0.793011	0.926181	0.0399337	0.0536017	21	21746968	21746968	C	T	intergenic	LINC01683;LINC00320	dist=474899;dist=367940				21q21.1									rs12152101
rs12154605	7	142699155	T	C	0.0003609	0.8395	7	142699155	T	C	0.937171	0.771893	0.0873807	0.00233421	7	142699155	T	C	0.927655	0.872528	0.0592749	0.0197559	7	142699155	142699155	T	C	intergenic	KEL;OR9A2	dist=39652;dist=24132				7q34									rs12154605
rs12154703	7	52269156	G	A	5.141e-05	0.8805	7	52269156	G	A	0.766145	0.851677	0.0532171	0.00232156	7	52269156	G	A	0.764553	0.896356	0.038941	0.00469449	7	52269156	52269156	G	A	intergenic	COBL;POM121L12	dist=884598;dist=834193				7p12.1									rs12154703
rs12155341	7	95234971	G	A	0.0001893	1.122	7	95234971	G	A	0.790654	1.11102	0.0526812	0.0471164	7	95234971	G	A	0.788549	1.12775	0.0380299	0.00169828	7	95234971	95234971	G	A	intergenic	PDK4;DYNC1I1	dist=9046;dist=166847				7q21.3									rs12155341
rs12155352	7	79564308	T	G	0.0002208	0.9022	7	79564308	T	G	0.706565	0.862598	0.0477674	0.00182644	7	79564308	T	G	0.703904	0.923337	0.0342939	0.0195661	7	79564308	79564308	G	T	intergenic	MAGI2-AS3;GNAI1	dist=463784;dist=199832				7q21.11									rs12155352
rs12155353	7	79564309	T	G	0.0002135	0.902	7	79564309	T	G	0.706513	0.86221	0.0477656	0.00176735	7	79564309	T	G	0.703833	0.923213	0.0342987	0.0193782	7	79564309	79564309	G	T	intergenic	MAGI2-AS3;GNAI1	dist=463785;dist=199831				7q21.11									rs12155353
rs12155507	7	152418738	G	A	9.267e-06	1.3945	7	152418738	G	A	0.945263	1.24542	0.133309	0.104901	7	152418738	G	A	0.93847	1.4695	0.0907288	3.54485e-05	7	152418738	152418738	G	A	intergenic	XRCC2;ACTR3B	dist=45488;dist=38096				7q36.1									rs12155507
rs12155990	8	6255674	G	C	0.0002963	0.8929	8	6255674	G	C	0.799864	0.811039	0.0549622	0.000111199	8	6255674	G	C	0.780293	0.935086	0.0381164	0.0770314	8	6255674	6255674	C	G	intergenic	CSMD1;LOC100287015	dist=1403346;dist=5403				8p23.1									rs12155990
rs12156354	8	6261477	T	C	0.0003783	0.8957	8	6261477	T	C	0.797749	0.812013	0.0545334	0.000107756	8	6261477	T	C	0.777725	0.938585	0.0376585	0.0910855	8	6261477	6261477	C	T	ncRNA_exonic	LOC100287015					8p23.1									rs12156354
rs12160891	22	28256019	G	A	4.468e-05	0.8551	22	28256019	G	A	0.126372	0.877944	0.0678247	0.0574355	22	28256019	G	A	0.140006	0.84465	0.0464717	0.00033355	22	28256019	28256019	A	G	intronic	PITPNB					22q12.1									rs12160891
rs1216588	11	100494274	G	C	0.0002488	1.0971	11	100494274	G	C	0.519458	1.07139	0.0434297	0.112399	11	100494274	G	C	0.508439	1.11058	0.0311291	0.000753534	11	100494274	100494274	C	G	intergenic	CNTN5;LOC100128386	dist=264658;dist=60618				11q22.1									rs1216588
rs1216596	11	100480493	G	C	0.0003571	0.9131	11	100480493	G	C	0.480587	0.929483	0.0436757	0.0941328	11	100480493	G	C	0.490082	0.904758	0.03135	0.0014103	11	100480493	100480493	G	C	intergenic	CNTN5;LOC100128386	dist=250877;dist=74399				11q22.1									rs1216596
rs1216598	11	100477716	G	A	0.000326	0.9125	11	100477716	G	A	0.481227	0.927524	0.0437107	0.0852633	11	100477716	G	A	0.490214	0.904789	0.0313825	0.00143199	11	100477716	100477716	G	A	intergenic	CNTN5;LOC100128386	dist=248100;dist=77176				11q22.1									rs1216598
rs1216679	11	100487139	C	A	0.0002261	0.9109	11	100487139	C	A	0.480963	0.929669	0.0434657	0.0934483	11	100487139	C	A	0.491128	0.901344	0.0311478	0.000853816	11	100487139	100487139	C	A	intergenic	CNTN5;LOC100128386	dist=257523;dist=67753				11q22.1									rs1216679
rs1216690	11	100496338	G	A	0.0002057	1.0987	11	100496338	G	A	0.518548	1.07579	0.0435179	0.0932651	11	100496338	G	A	0.508649	1.11065	0.0312003	0.000768775	11	100496338	100496338	A	G	intergenic	CNTN5;LOC100128386	dist=266722;dist=58554				11q22.1									rs1216690
rs1216692	11	100497087	G	A	0.0004576	0.9145	11	100497087	G	A	0.490058	0.938259	0.0437826	0.145534	11	100497087	G	A	0.500016	0.902541	0.0313749	0.00107982	11	100497087	100497087	G	A	intergenic	CNTN5;LOC100128386	dist=267471;dist=57805				11q22.1									rs1216692
rs1216695	11	100480711	T	C	0.000453	1.0946	11	100480711	T	C	0.488605	1.09467	0.0442778	0.041006	11	100480711	T	C	0.483913	1.09456	0.0316925	0.00434433	11	100480711	100480711	C	T	intergenic	CNTN5;LOC100128386	dist=251095;dist=74181				11q22.1									rs1216695
rs1216697	11	100477548	C	A	0.0004362	0.9093	11	100477548	C	A	0.322204	0.928664	0.0463288	0.111157	11	100477548	C	A	0.328264	0.899534	0.033265	0.00151918	11	100477548	100477548	C	A	intergenic	CNTN5;LOC100128386	dist=247932;dist=77344				11q22.1									rs1216697
rs12171034	22	28439226	G	A	6.739e-05	0.9044	22	28439226	G	A	0.546311	0.890602	0.0433896	0.00749456	22	28439226	G	A	0.549826	0.911521	0.0309791	0.00275371	22	28439226	28439226	A	G	intronic	TTC28					22q12.1									rs12171034
rs12185580	2	25405435	T	A	0.0002901	1.122	2	25405435	T	A	0.799323	1.17263	0.0545198	0.00382107	2	25405435	T	A	0.802318	1.0968	0.0390626	0.0187083	2	25405435	25405435	T	A	intergenic	POMC;LINC01381	dist=13715;dist=21747				2p23.3									rs12185580
rs12185581	2	25405507	T	C	0.0002867	1.1221	2	25405507	T	C	0.799333	1.17271	0.0545182	0.0038059	2	25405507	T	C	0.802353	1.09692	0.0390607	0.0185691	2	25405507	25405507	T	C	intergenic	POMC;LINC01381	dist=13787;dist=21675				2p23.3									rs12185581
rs12207981	6	70142412	T	C	0.0002469	1.1934	6	70142412	T	C	0.911992	1.16812	0.0830571	0.0646301	6	70142412	T	C	0.912852	1.20641	0.0592349	0.00181416	6	70142412	70142412	T	0	intergenic	ADGRB3;LMBRD1	dist=43009;dist=243229				6q13
rs12207981	6	70142412	T	C	0.0002469	1.1934	6	70142412	T	C	0.911992	1.16812	0.0830571	0.0646301	6	70142412	T	C	0.912852	1.20641	0.0592349	0.00181416	6	70142412	70142412	T	C	intergenic	ADGRB3;LMBRD1	dist=43009;dist=243229				6q13									rs12207981
rs12210341	6	169257349	G	A	0.0001933	1.6948	6	169257349	G	A	0.98616	2.34066	0.226014	0.00037395	6	169257349	G	A	0.989867	1.37616	0.181518	0.0868896	6	169257349	169257349	G	A	intergenic	SMOC2;LOC105378146	dist=188675;dist=70487				6q27									rs12210341
rs12213439	6	91379367	T	C	0.0002645	1.717	6	91379367	T	C	0.988671	1.99867	0.248546	0.00800002	6	91379367	T	C	0.989751	1.57902	0.184606	0.0169886
rs12216979	23	150197034	G	A	0.0001243	0.8968	23	150197034	G	A	0.197582	0.821728	0.0469921	3.98303e-05	X	150197034	G	A	0.182943	0.942977	0.0356318	0.101307	X	150197034	150197034	A	G	intergenic	HMGB3;MIR4330	dist=37786;dist=139660				Xq28									rs12216979
rs12223840	11	25969261	G	A	0.0001115	0.8941	11	25969261	G	A	0.248819	0.909552	0.0500007	0.0592434	11	25969261	G	A	0.252235	0.886466	0.0355179	0.000748143	11	25969261	25969261	A	G	intergenic	LUZP2;ANO3	dist=865075;dist=241409				11p14.3									rs12223840
rs12230565	12	129321498	G	A	0.0002296	1.156	12	129321498	G	A	0.883181	1.12682	0.0685888	0.0846671	12	129321498	G	A	0.873757	1.17065	0.0480557	0.00119939	12	129321498	129321498	G	A	intergenic	SLC15A4;GLT1D1	dist=12957;dist=16481				12q24.33									rs12230565
rs12232470	17	36000489	T	C	0.0004571	0.8934	17	36000489	T	C	0.814175	0.910981	0.0553292	0.0898102	17	36000489	T	C	0.812138	0.884565	0.0395248	0.00174313	17	36000489	36000489	T	C	intronic	DDX52					17q12									rs12232470
rs12239491	1	168803522	T	C	0.0004291	0.6931	1	168803522	T	C	0.0130027	0.81602	0.194591	0.305984	1	168803522	T	C	0.0171966	0.649259	0.123183	0.00075509	1	168803522	168803522	C	T	intergenic	LINC00626;LINC00970	dist=41396;dist=69621				1q24.2									rs12239491
rs12246569	10	106674116	T	C	0.0001422	1.1191	10	106674116	T	C	0.226142	1.15108	0.051393	0.00574574	10	106674116	T	C	0.231715	1.10356	0.0361583	0.0061029	10	106674116	106674116	C	T	intronic	SORCS3					10q25.1									rs12246569
rs12246611	10	106674031	G	A	0.0001586	0.8944	10	106674031	G	A	0.773289	0.869488	0.0513838	0.00604117	10	106674031	G	A	0.767515	0.906948	0.036122	0.00652033	10	106674031	106674031	G	A	intronic	SORCS3					10q25.1									rs12246611
rs12254150	10	65584475	T	C	0.000169	0.8219	10	65584475	T	C	0.0651129	0.805753	0.0889842	0.0172542	10	65584475	T	C	0.0617965	0.830466	0.0643553	0.00456325	10	65584475	65584475	C	T	intergenic	REEP3;ANXA2P3	dist=199592;dist=1000810				10q21.3									rs12254150
rs12264955	10	126254695	T	C	0.0002942	0.8423	10	126254695	T	C	0.0839047	0.770921	0.0800578	0.00145643	10	126254695	T	C	0.0746278	0.883525	0.0588439	0.0374617	10	126254695	126254695	C	T	intronic	LHPP					10q26.13									rs12264955
rs12265655	10	106744534	T	C	0.0003244	0.8939	10	106744534	T	C	0.80659	0.859552	0.0543569	0.00488964	10	106744534	T	C	0.797981	0.911296	0.0380889	0.0141079	10	106744534	106744534	T	C	intronic	SORCS3					10q25.1									rs12265655
rs1227562	19	37333643	G	C	0.0002803	1.1048	19	37333643	G	C	0.293019	1.10796	0.0470667	0.0286022	19	37333643	G	C	0.290758	1.10318	0.0337629	0.0034754	19	37333643	37333643	C	G	intronic	ZNF790					19q13.12									rs1227562
rs1227566	19	37335929	G	A	0.0002807	0.9051	19	37335929	G	A	0.706905	0.90279	0.0470874	0.0290759	19	37335929	G	A	0.709244	0.906316	0.0337741	0.00342957	19	37335929	37335929	G	A	intronic	ZNF790					19q13.12									rs1227566
rs1227588	19	37326612	T	C	0.0002999	0.9056	19	37326612	T	C	0.706981	0.902556	0.047057	0.0285655	19	37326612	T	C	0.708985	0.907133	0.033767	0.00373119	19	37326612	37326612	T	C	intronic	ZNF790					19q13.12									rs1227588
rs1227916	19	37235887	G	A	0.0003306	0.9119	19	37235887	G	A	0.591807	0.936342	0.0439154	0.133659	19	37235887	G	A	0.600723	0.899451	0.0316697	0.000795035	19	37235887	37235887	G	A	UTR3	ZNF850	NM_001193552:c.*2782C>T;NM_001267779:c.*2782C>T				19q13.12									rs1227916
rs12281860	11	24786653	T	G	0.0003703	1.1963	11	24786653	T	G	0.935087	1.05687	0.0877771	0.530753	11	24786653	T	G	0.929004	1.27117	0.0614455	0.000130082	11	24786653	24786653	T	G	intronic	LUZP2					11p14.3									rs12281860
rs1228260	11	100476870	G	A	0.0003531	0.9129	11	100476870	G	A	0.467402	0.926428	0.0437164	0.0805787	11	100476870	G	A	0.476119	0.906049	0.031388	0.00167657	11	100476870	100476870	G	A	intergenic	CNTN5;LOC100128386	dist=247254;dist=78022				11q22.1									rs1228260
rs12301308	12	126106607	T	C	0.0003183	1.1334	12	126106607	T	C	0.153209	1.12886	0.059654	0.0402239	12	126106607	T	C	0.149374	1.13572	0.0428092	0.00266062	12	126106607	126106607	C	T	intronic	TMEM132B					12q24.32									rs12301308
rs12302601	12	12845687	G	A	0.0004467	1.1331	12	12845687	G	A	0.849656	1.11236	0.0603286	0.0799686	12	12845687	G	A	0.852246	1.14433	0.0440804	0.00245842	12	12845687	12845687	G	A	intronic	GPR19					12p13.1									rs12302601
rs12312645	12	119266295	G	A	0.0004305	1.26	12	119266295	G	A	0.964319	1.14163	0.117974	0.26769	12	119266295	G	A	0.958374	1.31697	0.078999	0.000680703	12	119266295	119266295	G	A	ncRNA_intronic	LINC02439					12q24.23									rs12312645
rs1231339	9	25740863	C	A	0.0003163	1.0977	9	25740863	C	A	0.504515	1.09546	0.0440203	0.0383208	9	25740863	C	A	0.495103	1.09882	0.0319771	0.00319957	9	25740863	25740863	A	C	intergenic	TUSC1;LINC01241	dist=62007;dist=39191				9p21.2									rs1231339
rs1231340	9	25741077	T	C	0.000403	1.0975	9	25741077	T	C	0.459455	1.08819	0.0447684	0.0588317	9	25741077	T	C	0.451598	1.10248	0.0325031	0.00265498	9	25741077	25741077	C	T	intergenic	TUSC1;LINC01241	dist=62221;dist=38977				9p21.2									rs1231340
rs1231341	9	25741428	G	A	0.0004046	0.9111	9	25741428	G	A	0.536743	0.921087	0.0447952	0.0662987	9	25741428	G	A	0.546097	0.905797	0.0325585	0.00234755	9	25741428	25741428	G	A	intergenic	TUSC1;LINC01241	dist=62572;dist=38626				9p21.2									rs1231341
rs12324205	15	42684680	G	C	0.0003334	0.7945	15	42684680	G	C	0.0433158	0.731418	0.107689	0.00479661	15	42684680	G	C	0.0409747	0.831445	0.0797901	0.022967	15	42684680	42684680	C	G	intronic	CAPN3				Muscular dystrophy, limb-girdle, type 2A, Autosomal recessive	15q15.1									rs12324205
rs12332175	5	175919709	G	A	0.0004766	1.1924	5	175919709	G	A	0.926749	1.2964	0.0855379	0.00297768	5	175919709	G	A	0.931351	1.1406	0.0623001	0.0369381	5	175919709	175919709	G	A	intronic	FAF2					5q35.2									rs12332175
rs12354746	10	65633027	T	C	0.0002509	0.8273	10	65633027	T	C	0.0695618	0.76353	0.0868764	0.00240553	10	65633027	T	C	0.061533	0.864663	0.0645065	0.0261713	10	65633027	65633027	C	T	intergenic	REEP3;ANXA2P3	dist=248144;dist=952258				10q21.3									rs12354746
rs12356052	10	120629002	G	A	0.0004498	0.9151	10	120629002	G	A	0.521655	0.932039	0.0433966	0.104702	10	120629002	G	A	0.526563	0.906493	0.0311171	0.00159295	10	120629002	120629002	A	G	intergenic	CACUL1;NANOS1	dist=114244;dist=160226				10q26.11									rs12356052
rs12358127	10	65609114	T	A	0.0003908	0.8322	10	65609114	T	A	0.0698371	0.764869	0.0866183	0.0024885	10	65609114	T	A	0.0610679	0.872248	0.0645962	0.0367287	10	65609114	65609114	A	T	intergenic	REEP3;ANXA2P3	dist=224231;dist=976171				10q21.3									rs12358127
rs12358159	10	65609430	G	A	0.0003944	0.8324	10	65609430	G	A	0.0698391	0.764873	0.0866224	0.00249018	10	65609430	G	A	0.0610683	0.872413	0.0645901	0.0369685	10	65609430	65609430	A	G	intergenic	REEP3;ANXA2P3	dist=224547;dist=975855				10q21.3									rs12358159
rs12365180	11	25967616	T	C	0.0002174	0.897	11	25967616	T	C	0.238884	0.920929	0.0509252	0.107388	11	25967616	T	C	0.245367	0.88532	0.0359841	0.000772027	11	25967616	25967616	C	T	intergenic	LUZP2;ANO3	dist=863430;dist=243054				11p14.3									rs12365180
rs12370061	12	72616233	T	A	0.0001834	0.7741	12	72616233	T	A	0.949707	0.716876	0.118374	0.0037459	12	72616233	T	A	0.947044	0.804493	0.0839254	0.00825306	12	72616233	72616233	T	A	intergenic	TPH2;TRHDE-AS1	dist=190012;dist=31054				12q21.1									rs12370061
rs12378989	9	85555567	T	C	4.205e-05	0.855	9	85555567	T	C	0.133434	0.782603	0.0644342	0.00018709	9	85555567	T	C	0.120581	0.897156	0.0475249	0.0236157	9	85555567	85555567	C	T	intergenic	SPATA31D1;RASEF	dist=945396;dist=38933				9q21.32									rs12378989
rs12386476	5	174383083	T	G	0.0001049	0.9063	5	174383083	T	G	0.580401	0.867977	0.043839	0.00119894	5	174383083	T	G	0.561579	0.926204	0.0311068	0.0136145	5	174383083	174383083	T	G	ncRNA_intronic	LINC01951					5q35.2									rs12386476
rs12387993	23	44344899	C	A	0.0004691	0.8912	23	44344899	C	A	0.806425	0.892252	0.0552252	0.0370651	X	44344899	C	A	0.801754	0.890661	0.0410059	0.00435811	X	44344899	44344899	C	A	intergenic	EFHC2;FUNDC1	dist=141976;dist=37986				Xp11.3									rs12387993
rs12389035	23	150240995	T	C	2.203e-05	0.8903	23	150240995	T	C	0.212613	0.851119	0.0457353	0.000505174	X	150240995	T	C	0.206127	0.913005	0.0341731	0.00823483	X	150240995	150240995	C	T	intergenic	HMGB3;MIR4330	dist=81747;dist=95699				Xq28									rs12389035
rs12405834	1	168794404	T	C	0.0004443	0.6847	1	168794404	T	C	0.0125797	0.785949	0.200877	0.241455	1	168794404	T	C	0.0163036	0.647567	0.127804	0.00108321	1	168794404	168794404	C	T	intergenic	LINC00626;LINC00970	dist=32278;dist=78739				1q24.2									rs12405834
rs12405968	1	168809922	C	A	0.0004226	1.4412	1	168809922	C	A	0.987001	1.22164	0.193879	0.311596	1	168809922	C	A	0.982786	1.53985	0.122683	0.000724353	1	168809922	168809922	C	A	intergenic	LINC00626;LINC00970	dist=47796;dist=63221				1q24.2									rs12405968
rs12406193	1	191121894	T	G	0.000265	0.9112	1	191121894	T	G	0.412804	0.880396	0.0436126	0.00356621	1	191121894	T	G	0.405805	0.92758	0.0314478	0.0169873	1	191121894	191121894	T	G	intergenic	LINC01720;LINC01680	dist=351106;dist=68395				1q31.2									rs12406193
rs12407010	1	168812747	T	C	0.0003973	0.6934	1	168812747	T	C	0.0132506	0.820949	0.193037	0.31638	1	168812747	T	C	0.0173553	0.647913	0.122398	0.00066014	1	168812747	168812747	C	T	intergenic	LINC00626;LINC00970	dist=50621;dist=60396				1q24.2									rs12407010
rs12413083	10	38303368	G	A	3.696e-07	1.1938	10	38303368	G	A	0.145199	1.23648	0.0605392	0.000358323	10	38303368	G	A	0.150459	1.17326	0.0426219	0.000145448	10	38303368	38303368	A	G	intronic	ZNF33A					10p11.1									rs12413083
rs12413251	10	134040367	T	C	0.0003544	1.2328	10	134040367	T	C	0.0719207	1.26408	0.100703	0.0175515	10	134040367	T	C	0.0741913	1.21713	0.0720548	0.005552	10	134040367	134040367	C	T	exonic	STK32C		synonymous SNV	STK32C:NM_001318878:exon4:c.G615A:p.T205T,STK32C:NM_001318879:exon4:c.G225A:p.T75T,STK32C:NM_173575:exon4:c.G576A:p.T192T		10q26.3	0.0757	0.0304	0.0601	0.197	0.0586	0.0736	0.0601	0.0677	rs12413251
rs12414618	10	38291197	T	A	0.0002677	0.8955	10	38291197	T	A	0.787577	0.867658	0.0524553	0.00629719	10	38291197	T	A	0.780653	0.909722	0.0371034	0.0102989	10	38291197	38291197	T	A	intergenic	ZNF25;ZNF33A	dist=25614;dist=8381				10p11.1									rs12414618
rs12414999	10	37893075	G	A	1.049e-05	0.8544	10	37893075	G	A	0.855105	0.850175	0.0613798	0.00738132	10	37893075	G	A	0.856617	0.856519	0.043917	0.000354297	10	37893075	37893075	A	G	intergenic	MTRNR2L7;ZNF248	dist=1216;dist=172379				10p11.21									rs12414999
rs12414999	10	37893075	G	A	1.049e-05	0.8544	10	37893075	G	A	0.855105	0.850175	0.0613798	0.00738132	10	37893075	G	A	0.856617	0.856519	0.043917	0.000354297	10	37893075	37893075	A	0	intergenic	MTRNR2L7;ZNF248	dist=1216;dist=172379				10p11.21
rs12414999	10	37893075	G	A	1.049e-05	0.8544	10	37893075	G	A	0.855105	0.850175	0.0613798	0.00738132	10	37893075	G	A	0.856617	0.856519	0.043917	0.000354297	10	37893075	37893075	A	T	intergenic	MTRNR2L7;ZNF248	dist=1216;dist=172379				10p11.21									rs12414999
rs12418405	11	133148789	G	C	0.0002958	1.1336	11	133148789	G	C	0.843312	1.0347	0.0601667	0.571711	11	133148789	G	C	0.835012	1.18611	0.0423809	6.89901e-05	11	133148789	133148789	G	C	intronic	OPCML					11q25									rs12418405
rs12428483	13	71009553	G	A	0.000428	0.9125	13	71009553	G	A	0.54574	0.909643	0.0451197	0.0356109	13	71009553	G	A	0.543554	0.91392	0.0318091	0.00461687	13	71009553	71009553	A	G	intergenic	ATXN8OS;LINC00348	dist=295668;dist=579720				13q21.33									rs12428483
rs12435496	14	43761924	G	A	0.0004309	1.1092	14	43761924	G	A	0.740301	1.19392	0.0497329	0.000409759	14	43761924	G	A	0.76176	1.06602	0.0365277	0.0811257	14	43761924	43761924	G	A	intergenic	LRFN5;FSCB	dist=1388172;dist=1211430				14q21.2									rs12435496
rs1243601	14	21051027	T	A	0.0003489	1.0947	14	21051027	T	A	0.438365	1.10605	0.0432775	0.019668	14	21051027	T	A	0.439831	1.08888	0.0311992	0.00628251	14	21051027	21051027	A	T	downstream	RNASE11	dist=25				14q11.2									rs1243601
rs12436017	14	43761999	G	C	0.0004313	0.9016	14	43761999	G	C	0.259689	0.837611	0.0497279	0.000410342	14	43761999	G	C	0.238227	0.93807	0.0365254	0.0811351	14	43761999	43761999	C	G	intergenic	LRFN5;FSCB	dist=1388247;dist=1211355				14q21.2									rs12436017
rs12446766	16	6290082	G	C	0.0004349	0.7852	16	6290082	G	C	0.043685	0.793628	0.112683	0.0445468	16	6290082	G	C	0.0402119	0.780259	0.086743	0.00508563	16	6290082	6290082	C	G	intronic	RBFOX1					16p13.3									rs12446766
rs12447436	16	6290578	T	C	0.0004612	0.786	16	6290578	T	C	0.0437132	0.793383	0.112688	0.0442792	16	6290578	T	C	0.0402376	0.781623	0.0867915	0.00542464	16	6290578	6290578	C	T	intronic	RBFOX1					16p13.3									rs12447436
rs12452005	17	33691395	T	G	0.0001972	1.1234	17	33691395	T	G	0.790493	1.09877	0.0537157	0.0812671	17	33691395	T	G	0.789691	1.13629	0.0384514	0.000979508	17	33691395	33691395	T	G	intronic	SLFN11					17q12									rs12452005
rs12454177	18	59745516	G	C	0.0002624	1.1033	18	59745516	G	C	0.313193	1.08585	0.0462878	0.0741472	18	59745516	G	C	0.313442	1.11232	0.0331143	0.00124044	18	59745516	59745516	C	G	intronic	PIGN				Multiple congenital anomalies-hypotonia-seizures syndrome 1, Autosomal recessive	18q21.33									rs12454177
rs12454879	18	59790686	G	A	0.0002762	1.1029	18	59790686	G	A	0.313408	1.08602	0.0463084	0.073749	18	59790686	G	A	0.314018	1.1117	0.0331257	0.00132174	18	59790686	59790686	A	G	intronic	PIGN				Multiple congenital anomalies-hypotonia-seizures syndrome 1, Autosomal recessive	18q21.33									rs12454879
rs12455704	18	59800965	C	A	8.39e-05	0.8999	18	59800965	C	A	0.681759	0.913517	0.046104	0.0489124	18	59800965	C	A	0.681381	0.893042	0.0329603	0.000563766	18	59800965	59800965	C	A	intronic	PIGN				Multiple congenital anomalies-hypotonia-seizures syndrome 1, Autosomal recessive	18q21.33									rs12455704
rs12456116	18	59703762	T	C	0.0001757	0.9037	18	59703762	T	C	0.686465	0.913399	0.0464433	0.0502385	18	59703762	T	C	0.685368	0.898844	0.0331503	0.00123059	18	59703762	59703762	T	C	intergenic	RNF152;PIGN	dist=143458;dist=7696				18q21.33									rs12456116
rs12456133	18	59731537	T	C	0.0002136	0.9051	18	59731537	T	C	0.686277	0.920729	0.0462973	0.0734304	18	59731537	T	C	0.68623	0.897263	0.0330925	0.000997727	18	59731537	59731537	T	C	intronic	PIGN				Multiple congenital anomalies-hypotonia-seizures syndrome 1, Autosomal recessive	18q21.33									rs12456133
rs12458350	18	59734768	T	C	5.042e-05	0.8971	18	59734768	T	C	0.679652	0.914839	0.0460849	0.0525725	18	59734768	T	C	0.680322	0.888199	0.032915	0.000294733	18	59734768	59734768	T	C	intronic	PIGN				Multiple congenital anomalies-hypotonia-seizures syndrome 1, Autosomal recessive	18q21.33									rs12458350
rs1246386	1	84867148	T	G	0.0001633	0.909	1	84867148	T	G	0.572865	0.906092	0.0436983	0.0237854	1	84867148	T	G	0.568936	0.910503	0.031033	0.00247775	1	84867148	84867148	G	T	intronic	DNASE2B					1p31.1									rs1246386
rs12467718	2	218169503	G	A	0.000366	0.7942	2	218169503	G	A	0.0414199	0.852983	0.11109	0.158283	2	218169503	G	A	0.041293	0.765757	0.0794914	0.00104653	2	218169503	218169503	A	G	ncRNA_intronic	DIRC3;DIRC3-AS1					2q35									rs12467718
rs12468449	2	25432277	T	C	0.0003452	1.1212	2	25432277	T	C	0.80113	1.16395	0.0549765	0.00622221	2	25432277	T	C	0.803508	1.09999	0.0392958	0.0159371	2	25432277	25432277	T	C	downstream	LINC01381	dist=206				2p23.3									rs12468449
rs12470351	2	218189225	G	C	0.0001992	0.7866	2	218189225	G	C	0.0416949	0.840819	0.110653	0.122966	2	218189225	G	C	0.0413875	0.759992	0.0794459	0.00075036	2	218189225	218189225	C	G	ncRNA_intronic	DIRC3;DIRC3-AS1					2q35									rs12470351
rs12471267	2	37508544	C	A	0.0004718	0.8463	2	37508544	C	A	0.0808284	0.810775	0.0805787	0.0105552	2	37508544	C	A	0.0733833	0.866149	0.0592425	0.0166799	2	37508544	37508544	A	C	intronic	PRKD3					2p22.2									rs12471267
rs12471893	2	218170818	T	C	0.0003687	0.7944	2	218170818	T	C	0.0414542	0.852463	0.111061	0.15661	2	218170818	T	C	0.041302	0.766131	0.0794977	0.00106945	2	218170818	218170818	C	T	ncRNA_intronic	DIRC3;DIRC3-AS1					2q35									rs12471893
rs12471893	2	218170818	T	C	0.0003687	0.7944	2	218170818	T	C	0.0414542	0.852463	0.111061	0.15661	2	218170818	T	C	0.041302	0.766131	0.0794977	0.00106945	2	218170818	218170818	C	A	ncRNA_intronic	DIRC3;DIRC3-AS1					2q35									rs12471893
rs12477205	2	218180836	T	C	0.0002328	0.7886	2	218180836	T	C	0.0416564	0.845181	0.11069	0.134499	2	218180836	T	C	0.0414301	0.7609	0.0794424	0.00078988	2	218180836	218180836	C	T	ncRNA_intronic	DIRC3;DIRC3-AS1					2q35									rs12477205
rs12491091	3	10257260	T	C	0.0003956	0.9122	3	10257260	T	C	0.397114	0.920175	0.0446564	0.0629324	3	10257260	T	C	0.392786	0.908201	0.031851	0.00255656	3	10257260	10257260	C	T	intronic	IRAK2					3p25.3									rs12491091
rs12494443	3	18140512	C	A	7.816e-05	1.6034	3	18140512	C	A	0.984315	2.25425	0.201728	0.000147822	3	18140512	C	A	0.986359	1.33351	0.148379	0.0587439
rs12502780	4	40234561	T	C	0.0004788	1.0955	4	40234561	T	C	0.568273	1.04845	0.0447042	0.290193	4	40234561	T	C	0.54275	1.12077	0.0321943	0.00040246	4	40234561	40234561	C	T	intronic	RHOH					4p14									rs12502780
rs12505882	4	156851312	T	C	0.0001524	0.9039	4	156851312	T	C	0.648672	0.893917	0.0457584	0.0138818	4	156851312	T	C	0.649505	0.90909	0.0328356	0.00358869	4	156851312	156851312	T	C	intronic	CTSO					4q32.1									rs12505882
rs12507838	4	25744166	T	C	0.0003719	0.9121	4	25744166	T	C	0.516205	0.92779	0.0444329	0.091512	4	25744166	T	C	0.523447	0.904136	0.0317945	0.00151438	4	25744166	25744166	C	T	intergenic	SLC34A2;SEL1L3	dist=63798;dist=4883				4p15.2									rs12507838
rs12513614	5	100915406	T	A	0.0002452	1.1277	5	100915406	T	A	0.176409	1.1424	0.0560543	0.0164397	5	100915406	T	A	0.17661	1.12012	0.0403867	0.00462592	5	100915406	100915406	A	T	intergenic	ST8SIA4;SLCO4C1	dist=676417;dist=654286				5q21.1									rs12513614
rs12518026	5	100900410	G	C	0.0002972	1.126	5	100900410	G	C	0.176375	1.14359	0.0561137	0.0157212	5	100900410	G	C	0.176849	1.11698	0.0404297	0.00581084	5	100900410	100900410	C	G	intergenic	ST8SIA4;SLCO4C1	dist=661421;dist=669282				5q21.1									rs12518026
rs12518062	5	100900655	T	C	0.0003086	1.1256	5	100900655	T	C	0.176534	1.14302	0.0560982	0.0160884	5	100900655	T	C	0.177012	1.11666	0.0404167	0.00592256	5	100900655	100900655	C	T	intergenic	ST8SIA4;SLCO4C1	dist=661666;dist=669037				5q21.1									rs12518062
rs12519680	5	164955977	T	C	0.000263	0.7331	5	164955977	T	C	0.0414718	0.770122	0.143034	0.073381	5	164955977	T	C	0.0413472	0.713516	0.105866	0.0018636	5	164955977	164955977	C	T	intergenic	LOC102546299;LINC01947	dist=985988;dist=1376250				5q34									rs12519680
rs12520498	5	100881358	G	A	0.000405	0.8907	5	100881358	G	A	0.822863	0.876338	0.0560311	0.0173432	5	100881358	G	A	0.822441	0.898179	0.040341	0.00730335	5	100881358	100881358	G	A	intergenic	ST8SIA4;SLCO4C1	dist=642369;dist=688334				5q21.1									rs12520498
rs12523298	5	100903067	T	A	0.0003053	0.8883	5	100903067	T	A	0.82348	0.874972	0.0560956	0.0161703	5	100903067	T	A	0.823025	0.895355	0.0404169	0.00583591	5	100903067	100903067	T	A	intergenic	ST8SIA4;SLCO4C1	dist=664078;dist=666625				5q21.1									rs12523298
rs12536822	7	12196391	G	A	0.0002403	1.1095	7	12196391	G	A	0.252885	1.16522	0.0497224	0.00192551	7	12196391	G	A	0.267496	1.08375	0.034403	0.0188651	7	12196391	12196391	A	G	intergenic	THSD7A;TMEM106B	dist=324567;dist=54457				7p21.3									rs12536822
rs12545627	8	135000387	C	A	0.0001246	0.8699	8	135000387	C	A	0.865847	0.91276	0.0628227	0.143164	8	135000387	C	A	0.865557	0.849206	0.0445041	0.000194629	8	135000387	135000387	C	A	intergenic	LOC101927822;ZFAT	dist=85737;dist=489644				8q24.22									rs12545627
rs12546464	8	22627471	T	C	0.0004719	0.8945	8	22627471	T	C	0.814652	0.85621	0.0550235	0.00432393	8	22627471	T	C	0.812259	0.914545	0.0391103	0.0215178	8	22627471	22627471	T	C	intronic	PEBP4					8p21.3									rs12546464
rs12548227	8	143557171	T	G	3.963e-06	1.1715	8	143557171	T	G	0.164632	1.16956	0.0593868	0.00762949	8	143557171	T	G	0.164198	1.17251	0.0420439	0.000126667	8	143557171	143557171	G	T	intronic	ADGRB1					8q24.3									rs12548227
rs12548460	8	143552223	G	C	2.314e-06	0.8516	8	143552223	G	C	0.839597	0.853473	0.0587941	0.00638481	8	143552223	G	C	0.839761	0.850701	0.041674	8.47673e-05	8	143552223	143552223	G	C	intronic	ADGRB1					8q24.3									rs12548460
rs12550444	8	36797419	G	C	0.0004158	1.1069	8	36797419	G	C	0.728681	1.12916	0.0494225	0.0145168	8	36797419	G	C	0.731596	1.09566	0.0353868	0.0101612	8	36797419	36797419	G	C	intergenic	KCNU1;MIR1268A	dist=3776;dist=182052				8p11.23									rs12550444
rs12552196	9	80834393	G	A	8.178e-05	0.6459	9	80834393	G	A	0.0152639	0.700754	0.204909	0.0922491	9	80834393	G	A	0.0187606	0.624368	0.132018	0.000598461	9	80834393	80834393	A	G	intergenic	GNAQ;CEP78	dist=188028;dist=16585				9q21.2									rs12552196
rs12555111	9	32831281	G	A	0.0002312	1.1316	9	32831281	G	A	0.832021	1.09989	0.0576706	0.101084	9	32831281	G	A	0.826538	1.14827	0.0413105	0.000914924	9	32831281	32831281	G	A	intergenic	TMEM215;APTX	dist=42082;dist=141323				9p21.1									rs12555111
rs12556835	23	150215825	T	C	5.628e-06	1.1306	23	150215825	T	C	0.785653	1.18554	0.0452813	0.000210354	X	150215825	T	C	0.791838	1.1013	0.0337225	0.00454676	X	150215825	150215825	T	C	intergenic	HMGB3;MIR4330	dist=56577;dist=120869				Xq28									rs12556835
rs12559695	23	150165793	T	C	0.0004174	1.119	23	150165793	T	C	0.846228	1.17788	0.0527355	0.0022433	X	150165793	T	C	0.858062	1.08651	0.0400002	0.0397666	X	150165793	150165793	T	C	intergenic	HMGB3;MIR4330	dist=6545;dist=170901				Xq28									rs12559695
rs12560097	23	150193748	C	A	0.0001658	1.1125	23	150193748	C	A	0.80368	1.21017	0.0468554	6.21119e-05	X	150193748	C	A	0.818284	1.05997	0.0355218	0.103027	X	150193748	150193748	C	A	intergenic	HMGB3;MIR4330	dist=34500;dist=142946				Xq28									rs12560097
rs12560164	23	150194063	T	C	0.0001662	0.899	23	150194063	T	C	0.196415	0.825772	0.0468172	5.77502e-05	X	150194063	T	C	0.181654	0.943941	0.0354988	0.106061	X	150194063	150194063	C	T	intergenic	HMGB3;MIR4330	dist=34815;dist=142631				Xq28									rs12560164
rs12562426	1	246086255	T	C	0.000119	0.8428	1	246086255	T	C	0.911473	0.871653	0.0754361	0.0650541	1	246086255	T	C	0.915616	0.827901	0.0549858	0.000467077	1	246086255	246086255	T	C	intronic	SMYD3					1q44									rs12562426
rs12564194	1	166423661	T	C	0.0003687	1.1064	1	166423661	T	C	0.272171	1.0623	0.0484954	0.211294	1	166423661	T	C	0.256431	1.13018	0.0350323	0.000435232	1	166423661	166423661	C	T	intergenic	FAM78B;LINC01675	dist=287669;dist=21348				1q24.1									rs12564194
rs12564366	1	191042428	C	A	0.0004122	1.1574	1	191042428	C	A	0.0987845	1.2345	0.0717781	0.00277348	1	191042428	C	A	0.101433	1.12084	0.0506612	0.0228824	1	191042428	191042428	A	C	intergenic	LINC01720;LINC01680	dist=271640;dist=147861				1q31.2									rs12564366
rs12565997	1	246064497	G	A	1.523e-05	0.8298	1	246064497	G	A	0.90529	0.873443	0.0733187	0.0616346	1	246064497	G	A	0.909624	0.807588	0.0533434	4.33769e-05	1	246064497	246064497	G	A	intronic	SMYD3					1q44									rs12565997
rs12566302	1	38541256	T	C	0.0001481	1.1842	1	38541256	T	C	0.909251	1.2443	0.0761991	0.00484632	1	38541256	T	C	0.91144	1.1541	0.054922	0.00994469	1	38541256	38541256	T	C	intergenic	POU3F1;MIR3659	dist=28806;dist=13647				1p34.3									rs12566302
rs12566739	1	246963137	G	C	0.0002906	1.1004	1	246963137	G	C	0.334757	1.16501	0.0458342	0.000803332	1	246963137	G	C	0.357037	1.06968	0.0323223	0.036742	1	246963137	246963137	C	G	intergenic	LINC01341;AHCTF1	dist=8349;dist=39263				1q44									rs12566739
rs12567174	1	246070343	T	A	9.103e-05	0.8357	1	246070343	T	A	0.913414	0.888886	0.077254	0.123158	1	246070343	T	A	0.919633	0.808107	0.0569947	0.000134895	1	246070343	246070343	T	A	intronic	SMYD3					1q44									rs12567174
rs12567451	1	246065673	T	A	0.0001023	0.8434	1	246065673	T	A	0.907709	0.888336	0.074534	0.108245	1	246065673	T	A	0.911519	0.820597	0.0541947	0.000201297	1	246065673	246065673	T	A	intronic	SMYD3					1q44									rs12567451
rs12568039	1	246070346	G	A	9.162e-05	1.1965	1	246070346	G	A	0.0866159	1.1249	0.0772344	0.123363	1	246070346	G	A	0.0803759	1.23734	0.0569881	0.00013564	1	246070346	246070346	A	G	intronic	SMYD3					1q44									rs12568039
rs12573297	10	89364335	T	C	0.0004959	0.8808	10	89364335	T	C	0.859246	0.947111	0.0615194	0.374951	10	89364335	T	C	0.86899	0.846958	0.0452182	0.00019394	10	89364335	89364335	T	C	intergenic	MINPP1;PAPSS2	dist=51117;dist=55141				10q23.2									rs12573297
rs12577640	11	114983437	T	G	0.0002396	0.9015	11	114983437	T	G	0.300667	0.863171	0.0479678	0.00229147	11	114983437	T	G	0.286521	0.922526	0.0349	0.0213082	11	114983437	114983437	G	T	intergenic	NXPE2;CADM1	dist=405785;dist=60908				11q23.3									rs12577640
rs12584940	13	107101876	G	A	0.0003299	0.9056	13	107101876	G	A	0.291091	0.906485	0.0476893	0.04037	13	107101876	G	A	0.291567	0.905169	0.0338669	0.00340412	13	107101876	107101876	A	G	intergenic	LINC00460;EFNB2	dist=71734;dist=40203				13q33.3									rs12584940
rs12588669	14	82446154	G	A	0.0003433	1.1027	14	82446154	G	A	0.697564	1.11014	0.0470905	0.0271428	14	82446154	G	A	0.694144	1.09889	0.0334971	0.00504254	14	82446154	82446154	G	A	intergenic	LINC02311;LINC02301	dist=236672;dist=662822				14q31.1									rs12588669
rs12589066	14	82513615	T	C	0.0003194	0.7265	14	82513615	T	C	0.983011	0.593562	0.168188	0.00098046	14	82513615	T	C	0.976217	0.785498	0.104517	0.0177082	14	82513615	82513615	T	C	intergenic	LINC02311;LINC02301	dist=304133;dist=595361				14q31.1									rs12589066
rs12601818	17	5320438	G	A	0.0004958	1.0942	17	5320438	G	A	0.392339	1.00803	0.0439657	0.855648	17	5320438	G	A	0.36532	1.14276	0.0319687	2.7668e-05	17	5320438	5320438	A	G	intronic	NUP88					17p13.2									rs12601818
rs12602061	17	5302645	T	C	0.0004967	0.9139	17	5302645	T	C	0.607675	0.991115	0.043965	0.839105	17	5302645	T	C	0.634495	0.875538	0.0319654	2.97146e-05	17	5302645	5302645	T	C	intronic	NUP88					17p13.2									rs12602061
rs12602074	17	5302778	T	C	0.0004966	0.9139	17	5302778	T	C	0.607672	0.991115	0.0439652	0.839111	17	5302778	T	C	0.634487	0.875537	0.0319655	2.97145e-05	17	5302778	5302778	T	C	intronic	NUP88					17p13.2									rs12602074
rs12603639	17	5320808	G	A	0.0004916	0.9138	17	5320808	G	A	0.607778	0.99208	0.0439945	0.856543	17	5320808	G	A	0.634759	0.874924	0.0319842	2.72516e-05	17	5320808	5320808	G	A	intronic	NUP88					17p13.2									rs12603639
rs12603729	17	5320685	G	C	0.0004949	1.0943	17	5320685	G	C	0.392299	1.00797	0.0439792	0.856741	17	5320685	G	C	0.365289	1.14285	0.0319758	2.74848e-05	17	5320685	5320685	C	G	intronic	NUP88					17p13.2									rs12603729
rs12604216	18	59759334	G	A	0.000278	1.1028	18	59759334	G	A	0.313135	1.08593	0.0462733	0.0738077	18	59759334	G	A	0.313459	1.11158	0.0331089	0.00132982	18	59759334	59759334	A	G	intronic	PIGN				Multiple congenital anomalies-hypotonia-seizures syndrome 1, Autosomal recessive	18q21.33									rs12604216
rs12605762	18	59726910	C	A	5.58e-05	1.1137	18	59726910	C	A	0.323223	1.0883	0.0459658	0.0647375	18	59726910	C	A	0.321229	1.12697	0.0328576	0.000256278	18	59726910	59726910	A	C	intronic	PIGN				Multiple congenital anomalies-hypotonia-seizures syndrome 1, Autosomal recessive	18q21.33									rs12605762
rs12605798	18	59727084	C	A	4.722e-05	1.1151	18	59727084	C	A	0.320906	1.09239	0.0460739	0.0542343	18	59727084	C	A	0.319895	1.12683	0.032893	0.000263908	18	59727084	59727084	A	C	intronic	PIGN				Multiple congenital anomalies-hypotonia-seizures syndrome 1, Autosomal recessive	18q21.33									rs12605798
rs12607219	18	59773410	T	G	6.01e-05	1.1136	18	59773410	T	G	0.31738	1.09753	0.046083	0.0426247	18	59773410	T	G	0.317756	1.12187	0.0329619	0.000455369	18	59773410	59773410	G	T	intronic	PIGN				Multiple congenital anomalies-hypotonia-seizures syndrome 1, Autosomal recessive	18q21.33									rs12607219
rs12607287	18	59803823	G	A	0.0001016	0.9009	18	59803823	G	A	0.682064	0.914007	0.0461475	0.0504892	18	59803823	G	A	0.681563	0.894337	0.0329924	0.000671963	18	59803823	59803823	G	A	intronic	PIGN				Multiple congenital anomalies-hypotonia-seizures syndrome 1, Autosomal recessive	18q21.33									rs12607287
rs12607333	18	59743199	T	C	0.0002504	1.1037	18	59743199	T	C	0.313251	1.0861	0.0462995	0.0734296	18	59743199	T	C	0.313514	1.11276	0.0331175	0.00119062	18	59743199	59743199	C	T	intronic	PIGN				Multiple congenital anomalies-hypotonia-seizures syndrome 1, Autosomal recessive	18q21.33									rs12607333
rs12607436	18	59795121	G	A	8.885e-05	1.1106	18	59795121	G	A	0.320622	1.09066	0.0460546	0.0586218	18	59795121	G	A	0.320238	1.12096	0.0329026	0.000488393	18	59795121	59795121	A	G	intronic	PIGN				Multiple congenital anomalies-hypotonia-seizures syndrome 1, Autosomal recessive	18q21.33									rs12607436
rs12607624	18	59779231	G	A	0.0002707	0.9065	18	59779231	G	A	0.686846	0.920787	0.0462906	0.0736061	18	59779231	G	A	0.6865	0.899338	0.0331291	0.00129464	18	59779231	59779231	G	A	intronic	PIGN				Multiple congenital anomalies-hypotonia-seizures syndrome 1, Autosomal recessive	18q21.33									rs12607624
rs12608329	18	59720528	G	A	0.0002161	0.9052	18	59720528	G	A	0.68613	0.920717	0.0462894	0.0733359	18	59720528	G	A	0.686075	0.897422	0.0330804	0.00101278	18	59720528	59720528	G	A	intronic	PIGN				Multiple congenital anomalies-hypotonia-seizures syndrome 1, Autosomal recessive	18q21.33									rs12608329
rs12608459	19	37125275	T	C	5.735e-05	1.1123	19	37125275	T	C	0.654445	1.14481	0.0453608	0.00299163	19	37125275	T	C	0.658969	1.09595	0.0325787	0.00505099	19	37125275	37125275	T	C	intergenic	ZNF382;ZNF461	dist=5776;dist=2248				19q13.12									rs12608459
rs12610572	19	37197805	G	A	2.978e-05	1.1168	19	37197805	G	A	0.654424	1.14775	0.0453613	0.00248939	19	37197805	G	A	0.659124	1.10122	0.0325907	0.00318851	19	37197805	37197805	G	A	intronic	ZNF567					19q13.12									rs12610572
rs12612413	2	25426846	T	G	0.000371	0.8928	2	25426846	T	G	0.198707	0.857954	0.0547947	0.00561085	2	25426846	T	G	0.195804	0.91109	0.039169	0.0181327	2	25426846	25426846	G	T	upstream	LINC01381	dist=336				2p23.3									rs12612413
rs12612542	2	25403678	T	C	0.0002736	0.8908	2	25403678	T	C	0.200822	0.852535	0.054523	0.00376062	2	25403678	T	C	0.19786	0.911162	0.0390929	0.0179997	2	25403678	25403678	C	T	intergenic	POMC;LINC01381	dist=11958;dist=23504				2p23.3									rs12612542
rs12614078	2	25440710	C	A	0.0004024	1.1202	2	25440710	C	A	0.800976	1.16831	0.0550422	0.00512067	2	25440710	C	A	0.80436	1.0962	0.0394571	0.0206614	2	25440710	25440710	C	A	intergenic	LINC01381;DNMT3A	dist=8639;dist=15120				2p23.3									rs12614078
rs12616684	2	228489694	G	A	0.0001163	0.9068	2	228489694	G	A	0.468986	0.858602	0.0436616	0.000483298	2	228489694	G	A	0.449722	0.932422	0.0312262	0.0251398	2	228489694	228489694	A	G	intronic	C2orf83					2q36.3									rs12616684
rs12617265	2	172744787	T	C	0.0001363	1.1588	2	172744787	T	C	0.106527	1.29753	0.0682722	9.15688e-05	2	172744787	T	C	0.121535	1.09869	0.0468659	0.0428984	2	172744787	172744787	T	C	intronic	SLC25A12				Epileptic encephalopathy, early infantile, 39, Autosomal recessive	2q31.1									rs12617265
rs12617514	2	25419691	T	C	0.0004297	0.8943	2	25419691	T	C	0.197935	0.860327	0.0546158	0.00635411	2	25419691	T	C	0.195387	0.912093	0.0389914	0.0189912	2	25419691	25419691	C	T	intergenic	POMC;LINC01381	dist=27971;dist=7491				2p23.3									rs12617514
rs12619018	2	25426798	T	C	0.0003557	0.8925	2	25426798	T	C	0.199261	0.863671	0.054805	0.00804396	2	25426798	T	C	0.197619	0.907615	0.0391089	0.0137711	2	25426798	25426798	C	T	upstream	LINC01381	dist=384				2p23.3									rs12619018
rs12619137	2	172717167	T	G	0.000136	1.1589	2	172717167	T	G	0.105837	1.30155	0.0684034	7.73825e-05	2	172717167	T	G	0.120911	1.09749	0.0468625	0.0453601	2	172717167	172717167	T	G	intronic	SLC25A12				Epileptic encephalopathy, early infantile, 39, Autosomal recessive	2q31.1									rs12619137
rs12619868	2	25412845	T	C	0.0002573	1.1232	2	25412845	T	C	0.802726	1.17231	0.0547441	0.00403327	2	25412845	T	C	0.805155	1.09903	0.0390569	0.016265	2	25412845	25412845	T	C	intergenic	POMC;LINC01381	dist=21125;dist=14337				2p23.3									rs12619868
rs12622464	2	59524395	T	C	0.0003272	0.8747	2	59524395	T	C	0.136556	0.852002	0.0630967	0.0121634	2	59524395	T	C	0.131214	0.887052	0.0461985	0.0101544	2	59524395	59524395	C	T	intergenic	LINC01793;MIR4432HG	dist=17860;dist=1061956				2p16.1									rs12622464
rs12623179	2	228489603	T	C	0.0001157	0.9067	2	228489603	T	C	0.469005	0.858518	0.0436634	0.000479542	2	228489603	T	C	0.449722	0.932415	0.0312268	0.0251273	2	228489603	228489603	C	T	intronic	C2orf83					2q36.3									rs12623179
rs12624030	2	129830420	G	A	0.0002208	1.1316	2	129830420	G	A	0.822228	1.17432	0.0566994	0.0050589	2	129830420	G	A	0.833906	1.10937	0.04145	0.0129484	2	129830420	129830420	G	A	intergenic	LOC101927881;LINC01854	dist=204119;dist=169326				2q14.3									rs12624030
rs12634258	3	61291738	T	C	5.721e-05	1.1775	3	61291738	T	C	0.104687	1.22653	0.0696543	0.00281629	3	61291738	T	C	0.103341	1.15304	0.0499761	0.00388446	3	61291738	61291738	T	C	intergenic	FHIT;PTPRG	dist=54603;dist=255505				3p14.2									rs12634258
rs12637437	3	133268163	C	A	0.0004018	1.1148	3	133268163	C	A	0.208494	1.12495	0.0530598	0.0253236	3	133268163	C	A	0.216751	1.10969	0.0376436	0.00538043	3	133268163	133268163	A	C	intergenic	BFSP2-AS1;CDV3	dist=58173;dist=24271				3q22.1									rs12637437
rs12638053	3	58222299	T	C	0.0004526	0.9004	3	58222299	T	C	0.7588	0.943495	0.0505018	0.247835	3	58222299	T	C	0.777682	0.877941	0.0371251	0.000406545	3	58222299	58222299	T	C	upstream	ABHD6	dist=930				3p14.3									rs12638053
rs12639279	3	100894643	G	A	0.0004657	0.9151	3	100894643	G	A	0.41533	0.923239	0.0438377	0.0688588	3	100894643	G	A	0.43024	0.910989	0.0310912	0.00274891	3	100894643	100894643	G	A	intergenic	ABI3BP;IMPG2	dist=182309;dist=46747				3q12.2									rs12639279
rs12642434	4	178221761	T	C	0.0001558	1.1271	4	178221761	T	C	0.533701	1.09071	0.0541017	0.108735	4	178221761	T	C	0.533732	1.14646	0.0389964	0.000462006	4	178221761	178221761	C	T	intergenic	VEGFC;NEIL3	dist=507862;dist=9230				4q34.3									rs12642434
rs12643311	4	160898790	G	A	0.0001408	1.2021	4	160898790	G	A	0.71392	1.21828	0.0506623	0.000109864	4	160898790	G	A	0.707983	1.04841	0.162083	0.770993	4	160898790	160898790	G	A	intergenic	LINC02233;FSTL5	dist=199854;dist=1406254				4q32.1									rs12643311
rs12649291	4	63544485	T	C	0.0003747	0.9034	4	63544485	T	C	0.73042	0.952702	0.0490905	0.322446	4	63544485	T	C	0.742226	0.879174	0.035111	0.000220225	4	63544485	63544485	T	C	intergenic	ADGRL3-AS1;TECRL	dist=517002;dist=1599692				4q13.1									rs12649291
rs12659638	5	122396356	T	C	0.0001305	0.9012	5	122396356	T	C	0.328431	0.88746	0.0467292	0.010949	5	122396356	T	C	0.323384	0.908342	0.0334291	0.00416219	5	122396356	122396356	C	T	intergenic	PPIC;LOC105379152	dist=23931;dist=25571				5q23.2									rs12659638
rs12666770	7	9566025	G	A	0.0003336	0.9067	7	9566025	G	A	0.302305	0.90138	0.0468444	0.0273421	7	9566025	G	A	0.298914	0.909517	0.0335662	0.00489591	7	9566025	9566025	A	G	intergenic	NXPH1;PER4	dist=773432;dist=107875				7p21.3									rs12666770
rs12668243	7	79653031	T	G	0.0002573	1.3444	7	79653031	T	G	0.973654	1.38853	0.136683	0.0199575	7	79653031	T	G	0.974849	1.32116	0.100521	0.00698063	7	79653031	79653031	T	G	intergenic	MAGI2-AS3;GNAI1	dist=552507;dist=111109				7q21.11									rs12668243
rs12668303	7	79696602	G	A	3.835e-05	1.4058	7	79696602	G	A	0.973908	1.46535	0.138627	0.00783502	7	79696602	G	A	0.975592	1.3739	0.103098	0.00278122	7	79696602	79696602	G	A	intergenic	MAGI2-AS3;GNAI1	dist=596078;dist=67538				7q21.11									rs12668303
rs12671250	7	12284475	G	C	0.0004205	1.0931	7	12284475	G	C	0.530053	1.07881	0.043624	0.0821538	7	12284475	G	C	0.53091	1.10041	0.0309592	0.00200788	7	12284475	12284475	C	G	intergenic	TMEM106B;VWDE	dist=7585;dist=86036				7p21.3									rs12671250
rs12673496	7	79680315	T	G	6.043e-05	0.719	7	79680315	T	G	0.0264008	0.683317	0.137485	0.00753129	7	79680315	T	G	0.0244537	0.739686	0.102635	0.00429467	7	79680315	79680315	G	T	intergenic	MAGI2-AS3;GNAI1	dist=579791;dist=83825				7q21.11									rs12673496
rs12673899	7	79716334	G	A	5.132e-05	1.3978	7	79716334	G	A	0.971596	1.48692	0.137344	0.00535117	7	79716334	G	A	0.973995	1.3495	0.103583	0.00488772	7	79716334	79716334	G	A	intergenic	MAGI2-AS3;GNAI1	dist=615810;dist=47806				7q21.11									rs12673899
rs12673962	7	79686533	G	A	3.859e-05	1.3988	7	79686533	G	A	0.972638	1.47626	0.135601	0.0056188	7	79686533	G	A	0.974984	1.35675	0.102063	0.00367264	7	79686533	79686533	G	A	intergenic	MAGI2-AS3;GNAI1	dist=586009;dist=77607				7q21.11									rs12673962
rs12675184	8	14562501	T	G	0.0004321	1.0925	8	14562501	T	G	0.528105	1.06503	0.0430635	0.143616	8	14562501	T	G	0.516116	1.10693	0.0309461	0.00103002	8	14562501	14562501	G	T	intronic	SGCZ					8p22									rs12675184
rs12675887	8	13694986	C	A	0.000201	0.9065	8	13694986	C	A	0.655838	0.943466	0.045333	0.198305	8	13694986	C	A	0.670431	0.888073	0.0324862	0.000241075	8	13694986	13694986	C	A	intergenic	LOC102725080;SGCZ	dist=204901;dist=247358				8p22									rs12675887
rs12677662	8	134999090	G	A	0.0001455	0.8708	8	134999090	G	A	0.866547	0.910601	0.0630683	0.13451	8	134999090	G	A	0.865629	0.851475	0.0446285	0.000258419	8	134999090	134999090	G	A	intergenic	LOC101927822;ZFAT	dist=84440;dist=490941				8q24.22									rs12677662
rs12679910	8	13695358	G	C	0.0001952	0.9063	8	13695358	G	C	0.655791	0.94426	0.0453271	0.204829	8	13695358	G	C	0.670658	0.887446	0.0324814	0.000220638	8	13695358	13695358	G	C	intergenic	LOC102725080;SGCZ	dist=205273;dist=246986				8p22									rs12679910
rs12680644	8	16865811	G	A	0.0001201	1.2677	8	16865811	G	A	0.94741	1.35102	0.104757	0.0050837	8	16865811	G	A	0.949418	1.22561	0.0763079	0.00878763	8	16865811	16865811	G	A	intergenic	FGF20;MICU3	dist=6137;dist=18936				8p22									rs12680644
rs12680853	8	13714316	C	A	0.0003323	0.9072	8	13714316	C	A	0.674279	0.944667	0.0467207	0.222063	8	13714316	C	A	0.687465	0.888613	0.0333616	0.000373285	8	13714316	13714316	C	A	intergenic	LOC102725080;SGCZ	dist=224231;dist=228028				8p22									rs12680853
rs12680927	8	5073013	C	A	0.000361	0.8711	8	5073013	C	A	0.880575	0.84983	0.0661334	0.0125761	8	5073013	C	A	0.882515	0.882431	0.0476726	0.00799825	8	5073013	5073013	C	A	intergenic	CSMD1;LOC100287015	dist=220685;dist=1188064				8p23.2									rs12680927
rs12680973	8	143560898	T	C	4.267e-05	1.1534	8	143560898	T	C	0.160873	1.16817	0.0603228	0.00914353	8	143560898	T	C	0.1619	1.14604	0.0427321	0.00126535	8	143560898	143560898	T	C	intronic	ADGRB1					8q24.3	0.8575	0.9188	0.8179	0.7941	0.8916	0.8515	0.8509	0.8718	rs12680973
rs12681568	8	14562527	C	A	0.0004228	1.0926	8	14562527	C	A	0.528006	1.06545	0.0430612	0.141091	8	14562527	C	A	0.516106	1.10695	0.0309468	0.00102813	8	14562527	14562527	A	C	intronic	SGCZ					8p22									rs12681568
rs12682032	8	125601780	T	C	0.0004482	1.0973	8	125601780	T	C	0.324543	1.16427	0.0458804	0.000849018	8	125601780	T	C	0.335894	1.06542	0.0323995	0.0499208	8	125601780	125601780	C	T	intronic	MTSS1					8q24.13									rs12682032
rs12682080	8	5090351	T	A	0.0001255	0.8547	8	5090351	T	A	0.889783	0.813691	0.0707348	0.00301277	8	5090351	T	A	0.888173	0.876095	0.0502196	0.00772816	8	5090351	5090351	T	A	intergenic	CSMD1;LOC100287015	dist=238023;dist=1170726				8p23.2									rs12682080
rs12682337	8	143560895	G	A	1.73e-05	1.1583	8	143560895	G	A	0.169851	1.17536	0.0593283	0.00586148	8	143560895	G	A	0.1727	1.14991	0.0418506	0.000744019	8	143560895	143560895	G	A	intronic	ADGRB1					8q24.3	0.8341	0.7445	0.7564	0.7581	0.8765	0.8445	0.8383	0.87	rs12682337
rs12683989	9	124086046	T	C	0.000408	1.2313	9	124086046	T	C	0.0531777	1.17184	0.0986289	0.102294	9	124086046	T	C	0.0489165	1.26553	0.073371	0.00100206	9	124086046	124086046	C	T	intronic	GSN				Amyloidosis, Finnish type, Autosomal dominant	9q33.2									rs12683989
rs12686925	23	150182431	G	A	9.094e-05	1.1187	23	150182431	G	A	0.799133	1.21431	0.0474365	5.63255e-05	X	150182431	G	A	0.813782	1.06717	0.0359665	0.0723809	X	150182431	150182431	G	A	intergenic	HMGB3;MIR4330	dist=23183;dist=154263				Xq28									rs12686925
rs12687758	23	149698107	T	G	0.0002529	1.1039	23	149698107	T	G	0.770859	1.10221	0.0448117	0.0311577	X	149698107	T	G	0.777537	1.10486	0.0338517	0.00347827	X	149698107	149698107	T	G	intergenic	MAMLD1;MTM1	dist=15659;dist=38940				Xq28									rs12687758
rs12691493	1	228580410	T	C	0.0003515	0.8591	1	228580410	T	C	0.0968051	0.911583	0.0728777	0.207626	1	228580410	T	C	0.0989236	0.833325	0.0522828	0.000592805	1	228580410	228580410	C	T	downstream	TRIM11	dist=967				1q42.13									rs12691493
rs12692977	2	172717330	G	A	0.0001261	1.1592	2	172717330	G	A	0.106601	1.29917	0.0681267	8.14358e-05	2	172717330	G	A	0.121896	1.09868	0.0467211	0.0422673	2	172717330	172717330	G	A	intronic	SLC25A12				Epileptic encephalopathy, early infantile, 39, Autosomal recessive	2q31.1									rs12692977
rs12692979	2	172743695	C	A	0.000125	0.8619	2	172743695	C	A	0.89415	0.767795	0.068489	7.56905e-05	2	172743695	C	A	0.878942	0.910094	0.0469757	0.0431853	2	172743695	172743695	A	C	intronic	SLC25A12				Epileptic encephalopathy, early infantile, 39, Autosomal recessive	2q31.1									rs12692979
rs12704813	7	95252750	G	A	0.0004341	0.9058	7	95252750	G	A	0.271561	0.904648	0.0482246	0.0386702	7	95252750	G	A	0.273962	0.906466	0.0345843	0.00471219	7	95252750	95252750	A	G	intergenic	PDK4;DYNC1I1	dist=26825;dist=149068				7q21.3									rs12704813
rs12704814	7	95253612	G	A	0.0004164	1.1053	7	95253612	G	A	0.739011	1.09381	0.0487572	0.0671718	7	95253612	G	A	0.734183	1.11129	0.0348946	0.00262857	7	95253612	95253612	G	A	intergenic	PDK4;DYNC1I1	dist=27687;dist=148206				7q21.3									rs12704814
rs12707153	7	80670498	G	A	0.0004855	0.9036	7	80670498	G	A	0.766942	0.861704	0.050863	0.00314396	7	80670498	G	A	0.752202	0.924585	0.0354286	0.026188	7	80670498	80670498	A	G	intergenic	SEMA3C;LOC105369146	dist=118803;dist=474565				7q21.11									rs12707153
rs12714797	3	73354202	G	A	1.156e-06	1.158	3	73354202	G	A	0.235862	1.09488	0.0512168	0.0751796	3	73354202	G	A	0.223075	1.19291	0.0373145	1.7314e-06	3	73354202	73354202	G	A	intergenic	PPP4R2;PDZRN3	dist=235850;dist=77379				3p13									rs12714797
rs12718255	7	50259235	T	G	8.392e-05	0.737	7	50259235	T	G	0.0275439	0.853015	0.136416	0.251018	7	50259235	T	G	0.0307217	0.68727	0.0943284	0.000120531	7	50259235	50259235	G	T	intergenic	C7orf72;IKZF1	dist=60383;dist=84444				7p12.2									rs12718255
rs12718256	7	50277334	T	C	0.0002524	1.3228	7	50277334	T	C	0.972439	1.15403	0.134226	0.292533	7	50277334	T	C	0.969449	1.41245	0.0930043	0.000321286	7	50277334	50277334	T	C	intergenic	C7orf72;IKZF1	dist=78482;dist=66345				7p12.2									rs12718256
rs12718258	7	50304536	T	G	0.0001774	0.7516	7	50304536	T	G	0.0271182	0.866021	0.133997	0.289835	7	50304536	T	G	0.0302675	0.702444	0.0925716	0.000221263	7	50304536	50304536	G	T	intergenic	C7orf72;IKZF1	dist=105684;dist=39143				7p12.2									rs12718258
rs12718259	7	50311199	T	G	0.0001748	1.3311	7	50311199	T	G	0.972952	1.15181	0.134165	0.29884	7	50311199	T	G	0.969688	1.42599	0.0925842	0.000207247	7	50311199	50311199	T	G	intergenic	C7orf72;IKZF1	dist=112347;dist=32480				7p12.2									rs12718259
rs12718610	7	52241793	G	A	4.565e-06	1.1515	7	52241793	G	A	0.235531	1.1708	0.0521868	0.00228702	7	52241793	G	A	0.234763	1.14132	0.0380998	0.000472177	7	52241793	52241793	A	G	intergenic	COBL;POM121L12	dist=857235;dist=861556				7p12.1									rs12718610
rs12718614	7	52253801	T	C	1.849e-05	0.8758	7	52253801	T	C	0.75837	0.861401	0.0523796	0.00406775	7	52253801	T	C	0.759581	0.883672	0.0383846	0.00117778	7	52253801	52253801	T	C	intergenic	COBL;POM121L12	dist=869243;dist=849548				7p12.1									rs12718614
rs12735877	1	228568201	G	A	0.0001772	1.1723	1	228568201	G	A	0.902872	1.09278	0.072788	0.226459	1	228568201	G	A	0.899716	1.2154	0.0521666	0.000233292	1	228568201	228568201	G	A	intergenic	OBSCN;TRIM11	dist=1626;dist=13176				1q42.13									rs12735877
rs12739923	1	38527543	G	C	0.0004941	1.1787	1	38527543	G	C	0.917203	1.22884	0.0810355	0.0124527	1	38527543	G	C	0.917818	1.15381	0.0580668	0.01496	1	38527543	38527543	G	C	intergenic	POU3F1;MIR3659	dist=15093;dist=27360				1p34.3									rs12739923
rs12747999	1	228796705	C	A	0.0002303	1.17	1	228796705	C	A	0.895228	1.19302	0.0730771	0.0172034	1	228796705	C	A	0.897098	1.15828	0.0524724	0.00565709	1	228796705	228796705	C	A	intergenic	DUSP5P1;RHOU	dist=8546;dist=74119				1q42.13									rs12747999
rs12755737	1	38544812	T	C	0.0002535	0.8461	1	38544812	T	C	0.0856011	0.827184	0.078595	0.0175051	1	38544812	T	C	0.0859156	0.855968	0.0561029	0.00622501	1	38544812	38544812	C	T	intergenic	POU3F1;MIR3659	dist=32362;dist=10091				1p34.3									rs12755737
rs12759022	1	38535870	G	C	0.0001342	1.1893	1	38535870	G	C	0.912721	1.22782	0.077838	0.00953912	1	38535870	G	C	0.913618	1.16995	0.0559057	0.00559766	1	38535870	38535870	G	C	intergenic	POU3F1;MIR3659	dist=23420;dist=19033				1p34.3									rs12759022
rs12760907	1	228568159	T	C	0.0002562	1.1669	1	228568159	T	C	0.901526	1.09557	0.0724867	0.211574	1	228568159	T	C	0.898234	1.20533	0.0519416	0.000399008	1	228568159	228568159	T	C	intergenic	OBSCN;TRIM11	dist=1584;dist=13218				1q42.13									rs12760907
rs12764255	10	110637782	G	A	6.274e-05	0.7367	10	110637782	G	A	0.0406415	0.658505	0.125966	0.00131466	10	110637782	G	A	0.035924	0.786295	0.0959987	0.0140942	10	110637782	110637782	A	G	intergenic	LINC01435;XPNPEP1	dist=808731;dist=986742				10q25.1									rs12764255
rs12768929	10	126254215	G	A	0.0003195	1.1863	10	126254215	G	A	0.916249	1.29516	0.0801643	0.00157433	10	126254215	G	A	0.925423	1.13136	0.0588991	0.0382767	10	126254215	126254215	G	A	intronic	LHPP					10q26.13									rs12768929
rs12789540	11	42536906	G	A	0.0001561	1.3144	11	42536906	G	A	0.965732	1.11632	0.131897	0.408664	11	42536906	G	A	0.957916	1.40993	0.0864452	0.000110647	11	42536906	42536906	G	A	intergenic	LOC100507205;HNRNPKP3	dist=261666;dist=746148				11p12									rs12789540
rs12798681	11	114967218	G	A	0.0003478	1.1047	11	114967218	G	A	0.693293	1.1727	0.0474516	0.000847334	11	114967218	G	A	0.711475	1.0706	0.0343679	0.0478306	11	114967218	114967218	G	A	intergenic	NXPE2;CADM1	dist=389566;dist=77127				11q23.3									rs12798681
rs12818389	12	26437212	T	C	1.586e-05	0.6893	12	26437212	T	C	0.976465	0.774413	0.141479	0.0629827	12	26437212	T	C	0.980108	0.643422	0.108739	1.88138e-05	12	26437212	26437212	T	C	intergenic	SSPN;ITPR2	dist=49504;dist=51058				12p12.1									rs12818389
rs12822447	12	129341258	T	C	0.0002944	0.8637	12	129341258	T	C	0.121698	0.913913	0.0696469	0.199297	12	129341258	T	C	0.127767	0.83918	0.0497326	0.00049971	12	129341258	129341258	C	T	intronic	GLT1D1					12q24.33									rs12822447
rs12865007	13	111959624	T	C	0.0003838	0.8985	13	111959624	T	C	0.462428	0.839112	0.05173	0.000698962	13	111959624	T	C	0.439417	0.930636	0.0370909	0.0527568	13	111959624	111959624	C	T	intergenic	ARHGEF7;TEX29	dist=1543;dist=8908				13q34									rs12865007
rs12866578	13	30750668	T	A	0.000375	1.1121	13	30750668	T	A	0.770614	1.0338	0.0524614	0.527155	13	30750668	T	A	0.753476	1.15181	0.036347	0.00011411	13	30750668	30750668	T	A	intergenic	LINC00384;KATNAL1	dist=23457;dist=26099				13q12.3									rs12866578
rs12867465	13	80755109	G	A	0.0004068	0.8703	13	80755109	G	A	0.883273	0.91571	0.0666968	0.183438	13	80755109	G	A	0.889921	0.847168	0.0485996	0.000530247	13	80755109	80755109	G	A	intergenic	LINC01080;SPRY2	dist=154311;dist=155002				13q31.1									rs12867465
rs12868425	13	80755752	G	A	0.0004119	0.8705	13	80755752	G	A	0.883275	0.916467	0.0666788	0.187498	13	80755752	G	A	0.889998	0.846989	0.0485942	0.000520626	13	80755752	80755752	G	A	intergenic	LINC01080;SPRY2	dist=154954;dist=154359				13q31.1									rs12868425
rs12872594	13	80761584	T	A	0.0003935	0.9046	13	80761584	T	A	0.72141	0.892101	0.0489179	0.0189119	13	80761584	T	A	0.717929	0.910977	0.0346582	0.00688215	13	80761584	80761584	T	A	intergenic	LINC01080;SPRY2	dist=160786;dist=148527				13q31.1									rs12872594
rs12878373	14	42707280	T	G	0.000401	1.1177	14	42707280	T	G	0.796414	1.10647	0.0541515	0.0633383	14	42707280	T	G	0.798	1.12346	0.0386123	0.00276444	14	42707280	42707280	T	G	intergenic	LRFN5;NONE	dist=333528;dist=NONE				14q21.1									rs12878373
rs12891146	14	43769894	T	A	0.0004722	1.108	14	43769894	T	A	0.739588	1.19349	0.0495641	0.000402263	14	43769894	T	A	0.761299	1.06449	0.0364119	0.0871816	14	43769894	43769894	T	A	intergenic	LRFN5;FSCB	dist=1396142;dist=1203460				14q21.2									rs12891146
rs12896029	14	43758009	G	A	0.0004701	0.9021	14	43758009	G	A	0.259445	0.84101	0.0498546	0.000571883	14	43758009	G	A	0.239149	0.936693	0.0365104	0.0742858	14	43758009	43758009	A	G	intergenic	LRFN5;FSCB	dist=1384257;dist=1215345				14q21.2									rs12896029
rs12928	18	77663863	G	A	0.000388	1.0962	18	77663863	G	A	0.578804	1.12747	0.044814	0.00753114	18	77663863	G	A	0.577983	1.08088	0.0317193	0.0143273	18	77663863	77663863	A	G	UTR3	PQLC1	NM_001146343:c.*259T>C;NM_025078:c.*113T>C;NM_001146345:c.*113T>C				18q23									rs12928
rs12939203	17	36480543	C	A	0.000159	1.2293	17	36480543	C	A	0.943728	1.28954	0.0948733	0.00884841	17	36480543	C	A	0.941986	1.20046	0.0668989	0.00723852	17	36480543	36480543	C	A	downstream	GPR179	dist=950			Night blindness, congenital stationary (complete), 1E, autosomal recessive, Autosomal recessive	17q12									rs12939203
rs12980265	19	46314504	T	C	0.0003767	0.8579	19	46314504	T	C	0.0936262	0.94965	0.075035	0.493075	19	46314504	T	C	0.0989417	0.816007	0.0526627	0.000146809	19	46314504	46314504	C	T	intronic	RSPH6A					19q13.32									rs12980265
rs12990955	2	228494747	T	G	0.0001133	0.9066	2	228494747	T	G	0.46848	0.859481	0.0436646	0.000528092	2	228494747	T	G	0.449688	0.93169	0.0312296	0.0235662	2	228494747	228494747	G	T	intronic	C2orf83					2q36.3									rs12990955
rs12990974	2	119518276	T	C	0.0001671	0.9028	2	119518276	T	C	0.678804	0.975354	0.045949	0.586687	2	119518276	T	C	0.698268	0.8662	0.0336549	1.73629e-05	2	119518276	119518276	C	T	intergenic	LOC101927709;EN1	dist=157734;dist=81471				2q14.2									rs12990974
rs13002549	2	25405527	T	C	0.000228	1.124	2	25405527	T	C	0.798923	1.1751	0.054465	0.00335394	2	25405527	T	C	0.801835	1.09869	0.0390285	0.0165334	2	25405527	25405527	T	C	intergenic	POMC;LINC01381	dist=13807;dist=21655				2p23.3									rs13002549
rs13005536	2	69323207	G	A	0.0004581	1.0936	2	69323207	G	A	0.552213	1.11967	0.0440681	0.0103963	2	69323207	G	A	0.556161	1.08069	0.0313445	0.0133741	2	69323207	69323207	G	A	intronic	ANTXR1				GAPO syndrome, Autosomal recessive	2p13.3									rs13005536
rs13006758	2	25458131	G	A	0.0002084	1.1002	2	25458131	G	A	0.402231	1.10247	0.0438809	0.0258618	2	25458131	G	A	0.397607	1.09897	0.0317879	0.00292342	2	25458131	25458131	G	A	intronic	DNMT3A				Tatton-Brown-Rahman syndrome, Autosomal dominant	2p23.3									rs13006758
rs13017988	2	172759467	C	A	0.000173	0.864	2	172759467	C	A	0.894302	0.770865	0.0687382	0.000103861	2	172759467	C	A	0.879884	0.911808	0.0472092	0.0486721	2	172759467	172759467	A	C	intergenic	SLC25A12;HAT1	dist=8651;dist=19468				2q31.1									rs13017988
rs13018515	2	172834951	G	A	0.0003161	1.1499	2	172834951	G	A	0.106075	1.27887	0.0684456	0.000233819	2	172834951	G	A	0.120104	1.09352	0.047041	0.055453	2	172834951	172834951	G	A	intronic	HAT1					2q31.1									rs13018515
rs13021571	2	172676990	G	A	0.00014	0.8635	2	172676990	G	A	0.892954	0.771295	0.0681077	9.24492e-05	2	172676990	G	A	0.877852	0.910672	0.0467308	0.043516	2	172676990	172676990	A	G	intronic	SLC25A12				Epileptic encephalopathy, early infantile, 39, Autosomal recessive	2q31.1									rs13021571
rs13021941	2	119518259	T	C	0.0001665	1.1076	2	119518259	T	C	0.321202	1.02526	0.0459462	0.586815	2	119518259	T	C	0.301723	1.15451	0.0336532	1.72477e-05	2	119518259	119518259	T	C	intergenic	LOC101927709;EN1	dist=157717;dist=81488				2q14.2									rs13021941
rs13046144	21	47390775	G	A	0.0002859	1.1733	21	47390775	G	A	0.909972	1.15166	0.0766669	0.0688231	21	47390775	G	A	0.905	1.18412	0.0538316	0.00196511	21	47390775	47390775	G	A	intergenic	PCBP3;LOC101928796	dist=28407;dist=2109				21q22.3									rs13046144
rs13048273	21	47306492	T	C	0.0001962	0.8437	21	47306492	T	C	0.0830122	0.863444	0.0799375	0.069753	21	47306492	T	C	0.0885287	0.834289	0.0556014	0.00133087	21	47306492	47306492	C	T	intronic	PCBP3					21q22.3									rs13048273
rs13050195	21	47149921	T	C	0.0001488	1.1831	21	47149921	T	C	0.915347	1.14465	0.0784217	0.0886533	21	47149921	T	C	0.905998	1.20158	0.0537324	0.000763848	21	47149921	47149921	T	C	intronic	PCBP3					21q22.3									rs13050195
rs13050871	21	47358678	T	G	0.0002958	0.8553	21	47358678	T	G	0.0919153	0.85837	0.0751596	0.0449255	21	47358678	T	G	0.0960369	0.853716	0.0528027	0.0031218	21	47358678	47358678	G	T	intronic	PCBP3					21q22.3									rs13050871
rs13050916	21	47289380	G	C	0.0001221	0.8437	21	47289380	G	C	0.0859954	0.867272	0.0776095	0.0699517	21	47289380	G	C	0.0925497	0.832655	0.0538196	0.000806527	21	47289380	47289380	C	G	intronic	PCBP3					21q22.3									rs13050916
rs13051682	21	47167040	G	A	0.0001347	0.8445	21	47167040	G	A	0.08477	0.872713	0.0783115	0.0857952	21	47167040	G	A	0.0940454	0.831542	0.0536759	0.000713922	21	47167040	47167040	A	G	intronic	PCBP3					21q22.3									rs13051682
rs13052792	21	47377229	G	C	0.0002684	1.1778	21	47377229	G	C	0.913772	1.17904	0.0781515	0.0377024	21	47377229	G	C	0.91065	1.17714	0.0548605	0.00337202	21	47377229	47377229	G	C	intergenic	PCBP3;LOC101928796	dist=14861;dist=15655				21q22.3									rs13052792
rs13058968	3	10254176	T	C	0.0003806	1.0964	3	10254176	T	C	0.602078	1.08635	0.0446418	0.0640035	3	10254176	T	C	0.605262	1.1015	0.0317911	0.00241071	3	10254176	10254176	T	C	intronic	IRAK2					3p25.3									rs13058968
rs13065531	3	185693840	G	A	4.077e-05	1.1786	3	185693840	G	A	0.894253	1.11712	0.0702467	0.118293	3	185693840	G	A	0.886796	1.20933	0.0487353	0.000123593	3	185693840	185693840	G	A	ncRNA_exonic	NMRAL2P					3q27.2									rs13065531
rs13067188	3	10252210	T	G	0.0003391	0.9112	3	10252210	T	G	0.397363	0.91679	0.0446832	0.0522877	3	10252210	T	G	0.39265	0.908408	0.0318638	0.00262776	3	10252210	10252210	G	T	intronic	IRAK2					3p25.3									rs13067188
rs13077680	3	53376081	G	C	8.368e-05	0.6218	3	53376081	G	C	0.894762	0.532076	0.14072	2.11168e-06	3	53376081	G	C	0.857256	0.961726	0.235381	0.867971	3	53376081	53376081	G	C	intronic	DCP1A					3p21.1									rs13077680
rs13078430	3	185683314	G	A	0.0001447	0.8508	3	185683314	G	A	0.0899783	0.933228	0.0757361	0.364448	3	185683314	G	A	0.101551	0.815347	0.0513834	9.40754e-05	3	185683314	185683314	A	G	ncRNA_intronic	NMRAL2P					3q27.2									rs13078430
rs13078669	3	10254162	G	A	0.0003807	0.9121	3	10254162	G	A	0.397918	0.920472	0.0446435	0.0638758	3	10254162	G	A	0.394725	0.907872	0.0317921	0.0024166	3	10254162	10254162	A	G	intronic	IRAK2					3p25.3									rs13078669
rs13079475	3	185683618	G	C	0.0001689	1.1718	3	185683618	G	C	0.909257	1.06723	0.0751488	0.389296	3	185683618	G	C	0.897363	1.22309	0.0508967	0.000100363	3	185683618	185683618	G	C	ncRNA_intronic	NMRAL2P					3q27.2									rs13079475
rs13081251	3	185692488	T	C	4.4e-05	1.1785	3	185692488	T	C	0.894336	1.11876	0.0705059	0.114868	3	185692488	T	C	0.887112	1.20837	0.0489296	0.000140064	3	185692488	185692488	T	C	ncRNA_intronic	NMRAL2P					3q27.2									rs13081251
rs13085570	3	185684716	G	A	0.0001575	1.1729	3	185684716	G	A	0.909207	1.0684	0.0752153	0.381852	3	185684716	G	A	0.89736	1.22425	0.0509785	9.55631e-05	3	185684716	185684716	G	A	ncRNA_intronic	NMRAL2P					3q27.2									rs13085570
rs13090015	3	16788317	T	C	0.0003581	1.1377	3	16788317	T	C	0.142902	1.09281	0.062182	0.150645	3	16788317	T	C	0.138275	1.16132	0.0444228	0.000650416	3	16788317	16788317	T	C	intergenic	DAZL;PLCL2	dist=141311;dist=138135				3p24.3									rs13090015
rs13100905	3	111964548	T	C	0.0004931	0.8317	3	111964548	T	C	0.0612407	0.925747	0.0919301	0.404707	3	111964548	T	C	0.0664142	0.788875	0.0646291	0.000325722	3	111964548	111964548	T	C	intronic	SLC9C1					3q13.2									rs13100905
rs13112807	4	40364464	T	A	0.0004505	1.0939	4	40364464	T	A	0.514705	1.06651	0.0441077	0.144354	4	40364464	T	A	0.49077	1.10797	0.0313816	0.0010813	4	40364464	40364464	A	T	intergenic	CHRNA9;RBM47	dist=7230;dist=60808				4p14									rs13112807
rs13125262	4	100064368	G	C	1.522e-05	1.3157	4	100064368	G	C	0.944282	1.4663	0.106173	0.000469965	4	100064368	G	C	0.949208	1.23889	0.0791001	0.0078123	4	100064368	100064368	G	C	exonic	ADH4		nonsynonymous SNV	ADH4:NM_001306171:exon2:c.C24G:p.F8L,ADH4:NM_001306172:exon2:c.C24G:p.F8L		4q23	0.1221	0.0426	0.1304	0.0227		0.0268	0.1102	0.1606	rs13125262	0	0.912	D
rs13130521	4	40361599	T	A	0.0001604	0.9072	4	40361599	T	A	0.495685	0.92918	0.0444452	0.0983789	4	40361599	T	A	0.518082	0.89631	0.0316667	0.000542527	4	40361599	40361599	T	A	intergenic	CHRNA9;RBM47	dist=4365;dist=63673				4p14									rs13130521
rs13130529	4	40361608	T	C	0.0002411	0.9097	4	40361608	T	C	0.494625	0.931782	0.0444148	0.111634	4	40361608	T	C	0.517052	0.898722	0.0316429	0.000734566	4	40361608	40361608	T	C	intergenic	CHRNA9;RBM47	dist=4374;dist=63664				4p14									rs13130529
rs13149063	4	83890419	C	A	3.47e-05	1.4964	4	83890419	C	A	0.930912	1.4698	0.101987	0.000233673	4	83890419	C	A	0.921832	1.79873	0.326673	0.0818923	4	83890419	83890419	C	A	intronic	LIN54					4q21.22									rs13149063
rs13149086	4	163541501	T	G	0.0001299	0.8068	4	163541501	T	G	0.933723	0.705988	0.0991059	0.000289115	4	163541501	T	G	0.925777	0.859194	0.0680706	0.0239779	4	163541501	163541501	T	G	intergenic	FSTL5;MIR4454	dist=456315;dist=473225				4q32.2									rs13149086
rs1318771	3	73375163	T	C	1.66e-06	0.8696	3	73375163	T	C	0.760488	0.875793	0.0503075	0.00787876	3	73375163	T	C	0.760475	0.866472	0.0357937	5.35863e-05	3	73375163	73375163	T	C	intergenic	PPP4R2;PDZRN3	dist=256811;dist=56418				3p13									rs1318771
rs1319297	7	79483925	T	A	0.0004079	0.9057	7	79483925	T	A	0.7228	0.87343	0.047973	0.00449596	7	79483925	T	A	0.720318	0.922899	0.0345049	0.01956	7	79483925	79483925	T	A	intergenic	MAGI2-AS3;GNAI1	dist=383401;dist=280215				7q21.11									rs1319297
rs13204464	6	91396656	G	A	0.0004169	1.1194	6	91396656	G	A	0.192913	1.10371	0.0539129	0.0652843	6	91396656	G	A	0.181862	1.12798	0.0396834	0.00219976	6	91396656	91396656	A	G	intergenic	MAP3K7;MIR4643	dist=99636;dist=834722				6q15									rs13204464
rs13212041	6	78171124	T	C	0.0001414	1.1238	6	78171124	T	C	0.78094	1.15167	0.0520132	0.00710872	6	78171124	T	C	0.784012	1.10927	0.0379862	0.00665594	6	78171124	78171124	C	T	UTR3	HTR1B	NM_000863:c.*824G>A				6q14.1									rs13212041
rs13212344	6	31358754	T	C	0.0001007	0.6152	6	31358754	T	C	0.866289	0.60727	0.141606	0.000263008	6	31358754	T	C	0.852496	0.643696	0.265466	0.0886163
rs13215806	6	91395205	T	G	0.0004688	0.8942	6	91395205	T	G	0.807044	0.905796	0.0539695	0.0648546	6	91395205	T	G	0.817875	0.887961	0.0396911	0.00252699	6	91395205	91395205	T	G	intergenic	MAP3K7;MIR4643	dist=98185;dist=836173				6q15									rs13215806
rs13217057	6	91399141	G	A	0.0004516	0.894	6	91399141	G	A	0.807048	0.90645	0.0538574	0.0662801	6	91399141	G	A	0.818097	0.887398	0.0396435	0.00236549	6	91399141	91399141	G	A	intergenic	MAP3K7;MIR4643	dist=102121;dist=832237				6q15									rs13217057
rs13217636	6	149205163	T	G	0.0003628	1.1447	6	149205163	T	G	0.150316	1.15517	0.0631815	0.0209408	6	149205163	T	G	0.146435	1.13891	0.0473855	0.00556733	6	149205163	149205163	G	T	intronic	UST					6q25.1									rs13217636
rs13223169	7	50292778	T	C	0.0003504	1.3123	7	50292778	T	C	0.972653	1.14864	0.133468	0.305697	7	50292778	T	C	0.969751	1.39891	0.0924825	0.000433643	7	50292778	50292778	T	C	intergenic	C7orf72;IKZF1	dist=93926;dist=50901				7p12.2									rs13223169
rs13223507	7	50302707	G	A	0.0001834	1.3297	7	50302707	G	A	0.972869	1.15418	0.133999	0.291347	7	50302707	G	A	0.969731	1.42266	0.092585	0.000227679	7	50302707	50302707	G	A	intergenic	C7orf72;IKZF1	dist=103855;dist=40972				7p12.2									rs13223507
rs13223971	7	50263560	G	A	9.172e-05	0.7392	7	50263560	G	A	0.0274626	0.857195	0.135957	0.264101	7	50263560	G	A	0.0307233	0.688732	0.0939059	0.000122763	7	50263560	50263560	A	G	intergenic	C7orf72;IKZF1	dist=64708;dist=80119				7p12.2									rs13223971
rs13225200	7	50311381	T	G	0.0001747	1.3311	7	50311381	T	G	0.972953	1.15176	0.134169	0.299004	7	50311381	T	G	0.969687	1.42604	0.0925848	0.000206925	7	50311381	50311381	T	G	intergenic	C7orf72;IKZF1	dist=112529;dist=32298				7p12.2									rs13225200
rs13225844	7	52235136	G	A	3.87e-06	0.8685	7	52235136	G	A	0.760418	0.857759	0.0517786	0.00278913	7	52235136	G	A	0.763676	0.874281	0.037796	0.00034028	7	52235136	52235136	G	A	intergenic	COBL;POM121L12	dist=850578;dist=868213				7p12.1									rs13225844
rs13227205	7	52267643	T	A	3.509e-05	0.8782	7	52267643	T	A	0.764153	0.853153	0.053138	0.00255539	7	52267643	T	A	0.763426	0.891906	0.0389132	0.00308926	7	52267643	52267643	T	A	intergenic	COBL;POM121L12	dist=883085;dist=835706				7p12.1									rs13227205
rs13227340	7	52260553	G	C	5.188e-05	0.8823	7	52260553	G	C	0.757098	0.866981	0.0523398	0.00596896	7	52260553	G	C	0.758372	0.890671	0.0383521	0.00237806	7	52260553	52260553	G	C	intergenic	COBL;POM121L12	dist=875995;dist=842796				7p12.1									rs13227340
rs13230749	7	50294702	T	G	0.0003577	1.3116	7	50294702	T	G	0.972661	1.14847	0.133425	0.30606	7	50294702	T	G	0.969769	1.39794	0.0924465	0.000443141	7	50294702	50294702	T	G	intergenic	C7orf72;IKZF1	dist=95850;dist=48977				7p12.2									rs13230749
rs13233768	7	148073844	T	C	0.0002872	0.9052	7	148073844	T	C	0.497934	0.866626	0.0471765	0.00239876	7	148073844	T	C	0.498625	0.925635	0.0337775	0.0221371	7	148073844	148073844	C	T	intronic	CNTNAP2				Cortical dysplasia-focal epilepsy syndrome;Pitt-Hopkins like syndrome 1	7q36.1									rs13233768
rs13235619	7	52262985	T	C	2.482e-05	0.877	7	52262985	T	C	0.761897	0.855372	0.0527187	0.00278685	7	52262985	T	C	0.762257	0.888742	0.0385926	0.00209345	7	52262985	52262985	T	C	intergenic	COBL;POM121L12	dist=878427;dist=840364				7p12.1									rs13235619
rs13241213	7	50294856	T	C	0.0004043	0.7656	7	50294856	T	C	0.0274657	0.87233	0.13281	0.310247	7	50294856	T	C	0.0304609	0.719365	0.0917774	0.000500719	7	50294856	50294856	C	T	intergenic	C7orf72;IKZF1	dist=96004;dist=48823				7p12.2									rs13241213
rs13244899	7	50273594	T	G	0.0001251	1.3422	7	50273594	T	G	0.972641	1.1616	0.134934	0.273873	7	50273594	T	G	0.969453	1.43808	0.0932609	0.000163703	7	50273594	50273594	T	G	intergenic	C7orf72;IKZF1	dist=74742;dist=70085				7p12.2									rs13244899
rs13252349	8	13827242	G	A	0.0003453	1.1036	8	13827242	G	A	0.293601	1.11171	0.0474329	0.0248494	8	13827242	G	A	0.291971	1.09947	0.0338275	0.00485887	8	13827242	13827242	G	A	intergenic	LOC102725080;SGCZ	dist=337157;dist=115102				8p22									rs13252349
rs13252518	8	143560555	T	C	1.694e-05	1.1585	8	143560555	T	C	0.16984	1.17565	0.0593331	0.00578952	8	143560555	T	C	0.172715	1.15006	0.0418519	0.000735787	8	143560555	143560555	T	C	intronic	ADGRB1					8q24.3									rs13252518
rs13257751	8	22636822	G	A	0.0001209	1.1351	8	22636822	G	A	0.17178	1.15663	0.0567974	0.00957937	8	22636822	G	A	0.171882	1.12435	0.0404887	0.00349003	8	22636822	22636822	A	G	intronic	PEBP4					8p21.3									rs13257751
rs13261141	8	6260565	G	A	0.0003908	0.8958	8	6260565	G	A	0.79875	0.814859	0.0545402	0.000141221	8	6260565	G	A	0.779231	0.937336	0.0377335	0.0850833	8	6260565	6260565	A	G	downstream	LOC100287015	dist=512				8p23.1									rs13261141
rs13264261	8	6226721	T	A	0.0002183	0.8227	8	6226721	T	A	0.944179	0.739797	0.0935629	0.000886902	8	6226721	T	A	0.937391	0.864552	0.0639378	0.0209129	8	6226721	6226721	A	T	intergenic	CSMD1;LOC100287015	dist=1374393;dist=34356				8p23.1									rs13264261
rs13268147	8	6253155	T	C	0.0002695	1.1211	8	6253155	T	C	0.200106	1.23543	0.0550641	9.82908e-05	8	6253155	T	C	0.219719	1.06995	0.0381914	0.0754281	8	6253155	6253155	T	C	intergenic	CSMD1;LOC100287015	dist=1400827;dist=7922				8p23.1									rs13268147
rs13270530	8	136714981	G	A	7.322e-05	0.9035	8	136714981	G	A	0.381675	0.936288	0.0441412	0.136509	8	136714981	G	A	0.396077	0.887314	0.0314134	0.000146985	8	136714981	136714981	A	G	intergenic	KHDRBS3;LINC02055	dist=55129;dist=828060				8q24.23									rs13270530
rs13270542	8	136714994	G	A	7.464e-05	0.9036	8	136714994	G	A	0.381683	0.936342	0.0441379	0.136822	8	136714994	G	A	0.396126	0.887451	0.0314122	0.000149815	8	136714994	136714994	A	G	intergenic	KHDRBS3;LINC02055	dist=55142;dist=828047				8q24.23									rs13270542
rs13270543	8	136714996	G	A	7.415e-05	0.9036	8	136714996	G	A	0.381627	0.936525	0.0441395	0.138007	8	136714996	G	A	0.396087	0.887305	0.0314131	0.000146773	8	136714996	136714996	A	G	intergenic	KHDRBS3;LINC02055	dist=55144;dist=828045				8q24.23									rs13270543
rs13276193	8	6260753	T	G	0.0003646	1.1169	8	6260753	T	G	0.20088	1.22721	0.054522	0.00014047	8	6260753	T	G	0.220271	1.06768	0.0377121	0.0812068	8	6260753	6260753	T	G	downstream	LOC100287015	dist=324				8p23.1									rs13276193
rs13276518	8	6260859	T	C	0.0003665	1.1168	8	6260859	T	C	0.200893	1.22739	0.0545207	0.000138783	8	6260859	T	C	0.220291	1.06753	0.0377045	0.0818146	8	6260859	6260859	T	C	downstream	LOC100287015	dist=218				8p23.1									rs13276518
rs13276811	8	6260935	T	G	0.0003595	1.117	8	6260935	T	G	0.200894	1.22748	0.0545205	0.000138011	8	6260935	T	G	0.220289	1.06774	0.0377027	0.0808909	8	6260935	6260935	T	G	downstream	LOC100287015	dist=142				8p23.1									rs13276811
rs13279077	8	22639333	C	A	0.0002778	1.1294	8	22639333	C	A	0.171432	1.13218	0.0573815	0.0289748	8	22639333	C	A	0.168488	1.1279	0.041193	0.00318869	8	22639333	22639333	A	C	intronic	PEBP4					8p21.3									rs13279077
rs13279697	8	143560504	G	A	1.681e-05	0.8631	8	143560504	G	A	0.830122	0.850606	0.059333	0.00579463	8	143560504	G	A	0.827265	0.869443	0.041853	0.000729936	8	143560504	143560504	A	G	intronic	ADGRB1					8q24.3									rs13279697
rs13307070	7	24860417	T	A	0.0004482	1.1248	7	24860417	T	A	0.822405	1.12375	0.057202	0.0430088	7	24860417	T	A	0.822324	1.12532	0.0413324	0.00458361	7	24860417	24860417	T	A	intronic	OSBPL3					7p15.3									rs13307070
rs13309188	7	80688304	G	C	0.0002367	0.8987	7	80688304	G	C	0.766171	0.848605	0.0509852	0.00114438	7	80688304	G	C	0.748913	0.923813	0.0353671	0.0243873	7	80688304	80688304	C	G	intergenic	SEMA3C;LOC105369146	dist=136609;dist=456759				7q21.11									rs13309188
rs13313848	21	47393162	G	A	0.0004887	1.1655	21	47393162	G	A	0.907865	1.1502	0.0764002	0.0703308	21	47393162	G	A	0.903184	1.1732	0.0537	0.00333244	21	47393162	47393162	G	A	ncRNA_intronic	LOC101928796					21q22.3									rs13313848
rs13317234	3	21722791	G	A	0.0004894	0.8724	3	21722791	G	A	0.118972	0.95087	0.0694274	0.469796	3	21722791	G	A	0.131622	0.83811	0.0473968	0.000235844
rs13325077	3	73349906	T	G	5.698e-05	0.8807	3	73349906	T	G	0.807511	0.884848	0.0541876	0.02276	3	73349906	T	G	0.808809	0.878606	0.0388197	0.000764815	3	73349906	73349906	T	G	intergenic	PPP4R2;PDZRN3	dist=231554;dist=81675				3p13									rs13325077
rs13333425	16	86839911	T	C	0.000203	1.3974	16	86839911	T	C	0.0212975	1.35992	0.148146	0.0316896	16	86839911	T	C	0.0184028	1.41989	0.113445	0.00127625	16	86839911	86839911	C	T	intergenic	LINC02188;LINC02181	dist=68479;dist=251479				16q24.1									rs13333425
rs13339778	2	14916635	T	C	0.0004891	0.9113	2	14916635	T	C	0.344781	0.838646	0.0460382	0.000143561	2	14916635	T	C	0.323636	0.950222	0.0326553	0.118666	2	14916635	14916635	C	T	intergenic	FAM84A;NBAS	dist=136467;dist=390397				2p24.3									rs13339778
rs13340498	7	12233877	T	G	0.0003892	1.146	7	12233877	T	G	0.108723	1.27651	0.0680119	0.000239908	7	12233877	T	G	0.122299	1.08953	0.0465685	0.0635514	7	12233877	12233877	G	T	intergenic	THSD7A;TMEM106B	dist=362053;dist=16971				7p21.3									rs13340498
rs13344679	19	58693697	T	C	0.0002252	0.8888	19	58693697	T	C	0.809796	0.896271	0.0549441	0.0445598	19	58693697	T	C	0.807814	0.885076	0.0392582	0.00170743	19	58693697	58693697	T	C	upstream	ZNF274	dist=659				19q13.43									rs13344679
rs13355303	5	100911673	T	C	0.0002281	0.8862	5	100911673	T	C	0.823571	0.875069	0.0560763	0.0162227	5	100911673	T	C	0.823297	0.89202	0.0404054	0.00435019	5	100911673	100911673	T	C	intergenic	ST8SIA4;SLCO4C1	dist=672684;dist=658019				5q21.1									rs13355303
rs13360352	5	100765836	G	A	0.0001368	0.8884	5	100765836	G	A	0.790515	0.862181	0.0533844	0.00503118	5	100765836	G	A	0.787096	0.902039	0.0381495	0.00652223	5	100765836	100765836	A	G	intergenic	ST8SIA4;SLCO4C1	dist=526847;dist=803856				5q21.1									rs13360352
rs13373984	1	228580454	C	A	0.0003519	1.1639	1	228580454	C	A	0.903194	1.097	0.0728753	0.2076	1	228580454	C	A	0.901076	1.19997	0.0522793	0.000593855	1	228580454	228580454	C	A	downstream	TRIM11	dist=923				1q42.13									rs13373984
rs13375532	1	168819228	T	C	0.0003771	0.6936	1	168819228	T	C	0.0134008	0.817163	0.191784	0.302238	1	168819228	T	C	0.0174305	0.649126	0.121932	0.000664144	1	168819228	168819228	C	T	intergenic	LINC00626;LINC00970	dist=57102;dist=53915				1q24.2									rs13375532
rs13385540	2	34041841	T	C	0.0002332	1.1318	2	34041841	T	C	0.164351	1.10276	0.058399	0.0915611	2	34041841	T	C	0.169129	1.14655	0.0411692	0.000788832	2	34041841	34041841	C	T	ncRNA_intronic	LINC01317					2p22.3									rs13385540
rs13388505	2	79887643	C	A	0.0004318	0.9074	2	79887643	C	A	0.292978	0.930864	0.0474587	0.132371	2	79887643	C	A	0.292655	0.895708	0.0339156	0.00123133	2	79887643	79887643	A	C	intronic	CTNNA2					2p12									rs13388505
rs13388512	2	79887653	G	A	0.0004328	0.9075	2	79887653	G	A	0.292974	0.930878	0.0474589	0.132454	2	79887653	G	A	0.292654	0.895726	0.0339152	0.00123377	2	79887653	79887653	A	G	intronic	CTNNA2					2p12									rs13388512
rs13398710	2	218202994	G	A	0.0002195	1.2701	2	218202994	G	A	0.957925	1.21069	0.110377	0.0886432	2	218202994	G	A	0.959115	1.30244	0.079877	0.0012376	2	218202994	218202994	G	A	ncRNA_intronic	DIRC3;DIRC3-AS1					2q35									rs13398710
rs13400794	2	34047126	T	A	0.0002132	0.8844	2	34047126	T	A	0.8334	0.911405	0.0575925	0.104814	2	34047126	T	A	0.829161	0.871314	0.0405782	0.000601478	2	34047126	34047126	T	A	ncRNA_intronic	LINC01317					2p22.3									rs13400794
rs13402232	2	25433545	T	C	0.0004067	1.1198	2	25433545	T	C	0.801328	1.16493	0.0549818	0.00594767	2	25433545	T	C	0.804296	1.09736	0.0393545	0.0189472	2	25433545	25433545	T	C	intergenic	LINC01381;DNMT3A	dist=1474;dist=22285				2p23.3									rs13402232
rs1340546	13	51723601	G	A	0.0002137	0.9098	13	51723601	G	A	0.390033	0.953989	0.0442049	0.287146	13	51723601	G	A	0.409854	0.888355	0.0313021	0.000160755	13	51723601	51723601	A	G	intergenic	LINC00371;FAM124A	dist=38237;dist=72869				13q14.3									rs1340546
rs13410997	2	25433439	G	A	0.0004121	1.1197	2	25433439	G	A	0.80132	1.16487	0.0549786	0.0059607	2	25433439	G	A	0.804218	1.09717	0.0393448	0.019131	2	25433439	25433439	G	A	intergenic	LINC01381;DNMT3A	dist=1368;dist=22391				2p23.3									rs13410997
rs13412228	2	25411645	T	C	0.0002463	1.1237	2	25411645	T	C	0.802693	1.17153	0.0547785	0.0042127	2	25411645	T	C	0.804949	1.10012	0.0390801	0.0152446	2	25411645	25411645	T	C	intergenic	POMC;LINC01381	dist=19925;dist=15537				2p23.3									rs13412228
rs13417671	2	34043426	G	A	0.0001662	1.1331	2	34043426	G	A	0.165855	1.10389	0.0576436	0.0840801	2	34043426	G	A	0.170671	1.14792	0.0405965	0.000594053	2	34043426	34043426	A	G	ncRNA_intronic	LINC01317					2p22.3									rs13417671
rs13420827	2	25453968	G	C	0.0001846	0.8861	2	25453968	G	C	0.20119	0.847748	0.0554351	0.00317638	2	25453968	G	C	0.196782	0.906547	0.0398244	0.0143514	2	25453968	25453968	C	G	intergenic	LINC01381;DNMT3A	dist=21897;dist=1862				2p23.3									rs13420827
rs13423962	2	47180609	T	C	0.0004452	1.1951	2	47180609	T	C	0.930477	1.18236	0.0871292	0.0581633	2	47180609	T	C	0.931057	1.20175	0.0624558	0.00380137	2	47180609	47180609	T	C	intronic	TTC7A				Gastrointestinal defects and immunodeficiency syndrome, Autosomal recessive	2p21									rs13423962
rs13425869	2	218171660	T	C	0.000348	1.26	2	218171660	T	C	0.958516	1.17475	0.110999	0.152756	2	218171660	T	C	0.958698	1.30615	0.0794879	0.00103723	2	218171660	218171660	T	C	ncRNA_intronic	DIRC3;DIRC3-AS1					2q35									rs13425869
rs13429526	2	37467104	G	C	0.0003906	0.8445	2	37467104	G	C	0.0821224	0.801192	0.0803412	0.00676962	2	37467104	G	C	0.0741218	0.868976	0.0592026	0.0191894	2	37467104	37467104	C	G	intronic	NDUFAF7					2p22.2									rs13429526
rs1342988	10	106778834	G	A	0.0001107	0.89	10	106778834	G	A	0.781583	0.879266	0.0522236	0.0129948	10	106778834	G	A	0.778521	0.895426	0.0369086	0.00257703	10	106778834	106778834	G	A	intronic	SORCS3					10q25.1									rs1342988
rs13431315	2	113997294	T	C	0.0004955	1.1265	2	113997294	T	C	0.827745	1.12341	0.0588015	0.0495864	2	113997294	T	C	0.831954	1.12808	0.0420355	0.00447462	2	113997294	113997294	T	C	ncRNA_exonic	PAX8-AS1					2q13									rs13431315
rs13434210	3	12801553	G	A	0.0002241	1.2474	3	12801553	G	A	0.953082	1.29384	0.105373	0.0168182	3	12801553	G	A	0.951442	1.22578	0.0728078	0.00607244	3	12801553	12801553	G	A	intronic	TMEM40					3p25.2									rs13434210
rs1343656	7	79432691	G	A	0.0004336	0.9147	7	79432691	G	A	0.584108	0.894026	0.0437732	0.0103193	7	79432691	G	A	0.57537	0.925261	0.0310925	0.0123551	7	79432691	79432691	A	G	intergenic	MAGI2-AS3;GNAI1	dist=332167;dist=331449				7q21.11									rs1343656
rs13438029	7	142705416	T	C	0.0001944	0.8667	7	142705416	T	C	0.887113	0.845738	0.0670738	0.0111961	7	142705416	T	C	0.878634	0.877047	0.0468483	0.00461737	7	142705416	142705416	T	C	intergenic	KEL;OR9A2	dist=45913;dist=17871				7q34									rs13438029
rs1345407	16	49123518	T	C	0.0002061	1.1256	16	49123518	T	C	0.172863	1.26644	0.0567879	2.28846e-05	16	49123518	T	C	0.196624	1.06617	0.0385421	0.0949508	16	49123518	49123518	C	T	intergenic	MIR5095;CBLN1	dist=465481;dist=188311				16q12.1									rs1345407
rs1347923	5	124585390	C	A	0.0002662	1.1292	5	124585390	C	A	0.178005	1.02756	0.0560808	0.627133	5	124585390	C	A	0.165242	1.18882	0.0414273	2.33129e-05	5	124585390	124585390	C	A	ncRNA_intronic	LOC101927421					5q23.2									rs1347923
rs1347925	5	124593252	T	C	0.0002508	1.1294	5	124593252	T	C	0.178392	1.02668	0.0559183	0.637082	5	124593252	T	C	0.165258	1.18981	0.0413307	2.0318e-05	5	124593252	124593252	T	C	ncRNA_intronic	LOC101927421					5q23.2									rs1347925
rs1348584	5	124594915	T	C	0.0002495	0.8854	5	124594915	T	C	0.821607	0.973889	0.0559149	0.635434	5	124594915	T	C	0.834712	0.840483	0.0413278	2.03209e-05	5	124594915	124594915	C	T	ncRNA_intronic	LOC101927421					5q23.2									rs1348584
rs1349249	14	43392409	T	C	0.0002225	1.2018	14	43392409	T	C	0.0640038	1.33712	0.087642	0.00064294	14	43392409	T	C	0.0701139	1.14222	0.060498	0.0259896	14	43392409	43392409	C	T	intergenic	LRFN5;FSCB	dist=1018657;dist=1580945				14q21.1									rs1349249
rs134937	22	27430962	I	D	5.802e-05	0.8846	22	27430962	I	D	0.246658	0.904107	0.0533546	0.0600887	22	27430962	I	D	0.258528	0.875367	0.0371433	0.00036974	22	27430963	27430966	TTTA	-	intergenic	LINC01422;LOC284898	dist=114390;dist=13140				22q12.1									rs134937
rs1351803	23	150179102	G	A	9.791e-05	1.1182	23	150179102	G	A	0.798625	1.21501	0.0474609	5.40257e-05	X	150179102	G	A	0.813354	1.06606	0.0359937	0.0772648	X	150179102	150179102	G	A	intergenic	HMGB3;MIR4330	dist=19854;dist=157592				Xq28									rs1351803
rs1354703	18	75626800	G	A	6.402e-05	0.8884	18	75626800	G	A	0.27965	0.885952	0.0504433	0.0169755	18	75626800	G	A	0.278176	0.889702	0.0365539	0.00147451	18	75626800	75626800	A	G	intergenic	GALR1;LINC01029	dist=644704;dist=56453				18q23									rs1354703
rs1357879	19	37201287	T	C	3.046e-05	0.8956	19	37201287	T	C	0.345828	0.871615	0.0453354	0.00254667	19	37201287	T	C	0.34133	0.908202	0.0325601	0.00320029	19	37201287	37201287	C	T	intronic	ZNF567					19q13.12									rs1357879
rs1367802	18	59705637	G	A	5.613e-05	1.1137	18	59705637	G	A	0.323018	1.08967	0.0459913	0.0609893	18	59705637	G	A	0.32135	1.12623	0.0328645	0.000277963	18	59705637	59705637	A	G	intergenic	RNF152;PIGN	dist=145333;dist=5821				18q21.33									rs1367802
rs1369491	7	12212027	T	C	0.000318	1.1077	7	12212027	T	C	0.250851	1.166	0.0499096	0.00191178	7	12212027	T	C	0.266522	1.08077	0.0345459	0.0239459	7	12212027	12212027	C	T	intergenic	THSD7A;TMEM106B	dist=340203;dist=38821				7p21.3									rs1369491
rs137025	22	42955753	G	C	0.0001178	1.1456	22	42955753	G	C	0.167312	1.15685	0.06085	0.0155044	22	42955753	G	C	0.170659	1.13992	0.0433342	0.00228155	22	42955753	42955753	C	G	intronic	SERHL2					22q13.2									rs137025
rs137074	22	42973702	G	C	0.0002114	0.8803	22	42973702	G	C	0.84337	0.864959	0.0598714	0.0142735	22	42973702	G	C	0.837878	0.887931	0.0420664	0.00435317	22	42973702	42973702	G	C	ncRNA_intronic	RRP7BP					22q13.2									rs137074
rs1375645	8	76508779	T	C	0.0001488	0.8914	8	76508779	T	C	0.218763	0.934296	0.0526358	0.198415	8	76508779	T	C	0.229839	0.870863	0.0370705	0.000214073	8	76508779	76508779	C	T	intergenic	HNF4G;LINC01111	dist=29702;dist=810110				8q21.11									rs1375645
rs137906138	8	81523150	T	C	0.0002203	1.5701	8	81523150	T	C	0.989539	0.914219	0.245143	0.712116	8	81523150	T	C	0.983119	1.87676	0.140813	1.99661e-05	8	81523150	81523150	T	C	intergenic	ZBTB10;ZNF704	dist=84650;dist=17536				8q21.13									rs137906138
rs137963470	22	49619496	G	A	0.0004184	0.6729	22	49619496	G	A	0.0252441	0.520025	0.179718	0.000495702	22	49619496	G	A	0.0203908	0.793617	0.143808	0.114254	22	49619496	49619496	A	G	intergenic	LINC01310;NONE	dist=325298;dist=NONE				22q13.33									rs137963470
rs138002317	1	89987343	C	A	5.569e-05	0.7994	1	89987343	C	A	0.0551724	0.841351	0.0955592	0.0752588	1	89987343	C	A	0.0572402	0.778866	0.0682516	0.000339831	1	89987343	89987343	A	C	intergenic	GBP1P1;LRRC8B	dist=96850;dist=3054				1p22.2									rs138002317
rs138038132	5	100890158	C	A	0.0003399	0.8887	5	100890158	C	A	0.824344	0.874878	0.0563569	0.0165835	5	100890158	C	A	0.823899	0.895986	0.0405712	0.00635808	5	100890158	100890158	C	A	intergenic	ST8SIA4;SLCO4C1	dist=651169;dist=679534				5q21.1									rs138038132
rs138039367	3	111882812	G	A	0.0003068	1.2096	3	111882812	G	A	0.939828	1.08989	0.0917289	0.3519	3	111882812	G	A	0.935239	1.27352	0.0644429	0.000240413	3	111882812	111882812	G	A	intronic	SLC9C1					3q13.2									rs138039367
rs138040824	7	95261214	I	D	0.000247	1.1083	7	95261214	I	D	0.610034	1.06846	0.0484694	0.172488	7	95261214	I	D	0.598261	1.12885	0.034385	0.000435842
rs138043678	1	34780254	T	G	0.0004773	0.6912	1	34780254	T	G	0.017815	0.76638	0.190553	0.172704	1	34780254	T	G	0.0193156	0.660173	0.127085	0.0016215	1	34780254	34780254	G	T	intergenic	C1orf94;MIR552	dist=95523;dist=354946				1p34.3									rs138043678
rs138059772	1	228583954	I	D	0.0004052	1.1618	1	228583954	I	D	0.903135	1.09682	0.0727862	0.207835	1	228583954	I	D	0.901038	1.1966	0.0521585	0.000698985
rs138140003	23	11988672	G	A	0.0003604	1.219	23	11988672	G	A	0.959206	1.07614	0.0984826	0.460621	X	11988672	G	A	0.949763	1.29189	0.0672098	0.000215409	X	11988672	11988672	G	A	intergenic	MSL3;FRMPD4	dist=194800;dist=167913				Xp22.2									rs138140003
rs138160158	1	168784369	T	C	0.0003932	1.4505	1	168784369	T	C	0.987027	1.2322	0.196	0.296805	1	168784369	T	C	0.982834	1.54881	0.124234	0.000717176	1	168784369	168784369	T	C	intergenic	LINC00626;LINC00970	dist=22243;dist=88774				1q24.2									rs138160158
rs138163919	4	159896388	G	A	0.0001244	1.4427	4	159896388	G	A	0.980748	1.38579	0.167843	0.0592126	4	159896388	G	A	0.979332	1.4707	0.116138	0.00133742	4	159896388	159896388	G	A	intronic	C4orf45					4q32.1									rs138163919
rs138170506	4	159774571	T	C	0.0001434	0.6947	4	159774571	T	C	0.0214451	0.686936	0.16675	0.0291544	4	159774571	T	C	0.0222647	0.6985	0.117081	0.00295129	4	159774571	159774571	C	T	intronic	FNIP2					4q32.1									rs138170506
rs138180638	10	38513651	I	D	3.786e-07	1.2533	10	38513651	I	D	0.0918204	1.21751	0.0755486	0.0079849	10	38513651	I	D	0.087032	1.27265	0.0549683	7.14592e-06	10	38513651	38513651	-	T	intergenic	LOC100129055;HSD17B7P2	dist=10378;dist=131657				10p11.1									rs138180638
rs138189094	15	80363134	T	C	0.000347	1.6037	15	80363134	T	C	0.987596	1.54132	0.220869	0.059105	15	80363134	T	C	0.988308	1.6394	0.164676	0.00399018
rs138198951	10	119227222	G	A	7.339e-05	1.5695	10	119227222	G	A	0.98446	1.6481	0.187653	0.0107069	10	119227222	G	A	0.98639	1.5257	0.1429	0.00441387	10	119227222	119227222	G	A	intergenic	PDZD8;EMX2OS	dist=92244;dist=16582				10q26.11									rs138198951
rs138208439	9	99429199	G	A	7.15e-05	1.7956	9	99429199	G	A	0.986454	2.01898	0.242666	0.00567444	9	99429199	G	A	0.988307	1.67659	0.18553	0.0072577	9	99429199	99429199	G	A	intergenic	AAED1;LOC441455	dist=11600;dist=58904				9q22.33									rs138208439
rs138212508	1	166425415	I	D	0.0003632	0.9037	1	166425415	I	D	0.727808	0.941528	0.048485	0.212587	1	166425415	I	D	0.743606	0.884591	0.0350288	0.000422946	1	166425416	166425418	AAT	-	intergenic	FAM78B;LINC01675	dist=289424;dist=19591				1q24.1									rs138212508
rs138266329	2	14875208	T	C	0.0003142	0.6881	2	14875208	T	C	0.0179794	0.851969	0.178203	0.375822	2	14875208	T	C	0.0191954	0.616721	0.127596	0.000272968	2	14875208	14875208	C	T	intergenic	FAM84A;NBAS	dist=95040;dist=431824				2p24.3									rs138266329
rs138301395	3	111924040	C	A	0.0003252	1.2086	3	111924040	C	A	0.939998	1.08322	0.0917764	0.387314	3	111924040	C	A	0.935149	1.27546	0.0643752	0.00021662	3	111924040	111924040	C	A	intronic	SLC9C1					3q13.2									rs138301395
rs138321136	5	8447855	T	C	0.0001226	1.3938	5	8447855	T	C	0.968167	1.60616	0.136976	0.00086223	5	8447855	T	C	0.976035	1.26889	0.111425	0.036391	5	8447855	8447855	T	C	ncRNA_intronic	LINC02226					5p15.31									rs138321136
rs138333818	19	2187904	G	C	0.0003941	0.7358	19	2187904	G	C	0.970239	0.75537	0.145134	0.0472528	19	2187904	G	C	0.973071	0.725174	0.107871	0.00210542	19	2187904	2187904	G	C	intronic	DOT1L					19p13.3									rs138333818
rs138397876	1	20136620	G	A	0.0003685	0.6055	1	20136620	G	A	0.985307	0.445441	0.259521	0.000784461	1	20136620	G	A	0.982355	0.688306	0.167737	0.0214985	1	20136620	20136620	G	A	intergenic	TMCO4;RNF186	dist=10106;dist=3902				1p36.13									rs138397876
rs1384039	8	13702499	C	A	0.0002632	1.1003	8	13702499	C	A	0.352474	1.05018	0.0449341	0.275065	8	13702499	C	A	0.335126	1.12709	0.0322503	0.000193537	8	13702499	13702499	A	C	intergenic	LOC102725080;SGCZ	dist=212414;dist=239845				8p22									rs1384039
rs138408851	19	36973303	I	D	2.23e-05	1.1307	19	36973303	I	D	0.737619	1.1669	0.0497148	0.00205514	19	36973303	I	D	0.748105	1.11257	0.0356558	0.00293098	19	36973304	36973304	G	-	intronic	ZNF566					19q13.12									rs138408851
rs138413900	14	24492842	G	A	0.0003375	0.6188	14	24492842	G	A	0.0148739	0.610322	0.239633	0.0473782	14	24492842	G	A	0.0161265	0.622728	0.161427	0.00466195	14	24492842	24492842	A	G	intronic	DHRS4L1					14q11.2									rs138413900
rs1384173	3	73374906	T	C	1.782e-07	0.8629	3	73374906	T	C	0.72619	0.896859	0.0485244	0.0240711	3	73374906	T	C	0.734301	0.845955	0.034745	1.17146e-06	3	73374906	73374906	C	T	intergenic	PPP4R2;PDZRN3	dist=256554;dist=56675				3p13									rs1384173
rs138439581	1	228669392	I	D	0.000327	0.8909	1	228669392	I	D	0.193622	0.893689	0.0557495	0.0453042	1	228669392	I	D	0.196713	0.889575	0.0393358	0.00315427	1	228669393	228669411	CAGGTGCATCACCTGAGGT	-	intergenic	MIR4666A;RNF187	dist=19540;dist=5657				1q42.13									rs138439581
rs138439581	1	228669392	I	D	0.000327	0.8909	1	228669392	I	D	0.193622	0.893689	0.0557495	0.0453042	1	228669392	I	D	0.196713	0.889575	0.0393358	0.00315427	1	228669392	228669411	GCAGGTGCATCACCTGAGGT	0	intergenic	MIR4666A;RNF187	dist=19539;dist=5657				1q42.13
rs1384670	6	149200719	G	A	0.0002335	0.8804	6	149200719	G	A	0.812649	0.868433	0.0581197	0.0142688	6	149200719	G	A	0.816437	0.88706	0.0430898	0.00504688	6	149200719	149200719	G	A	intronic	UST					6q25.1									rs1384670
rs138471966	1	228538346	I	D	0.0001855	1.1702	1	228538346	I	D	0.902387	1.09924	0.0724258	0.195056	1	228538346	I	D	0.899482	1.20804	0.0516489	0.000315919
rs138550618	1	39205403	G	A	0.0001987	0.7533	1	39205403	G	A	0.0306064	0.738127	0.129741	0.0228548	1	39205403	G	A	0.0295972	0.76135	0.0940582	0.00471581	1	39205403	39205403	A	G	intergenic	LINC01685;RRAGC	dist=263247;dist=98466				1p34.3									rs138550618
rs138552356	4	34262595	T	G	0.0003826	0.57	4	34262595	T	G	0.988472	0.61979	0.266801	0.0601036	4	34262595	T	G	0.989225	0.544651	0.196594	0.00100589	4	34262595	34262595	T	G	ncRNA_intronic	LINC02484					4p15.1									rs138552356
rs138571759	5	20269934	T	A	0.0001133	0.6701	5	20269934	T	A	0.0157521	0.747874	0.188824	0.133977	5	20269934	T	A	0.0186942	0.639128	0.124074	0.000519271	5	20269934	20269934	A	T	intronic	CDH18					5p14.3									rs138571759
rs138594420	2	25403808	I	D	0.0002022	0.8874	2	25403808	I	D	0.196934	0.845175	0.0550551	0.00249854	2	25403808	I	D	0.193682	0.910073	0.0395893	0.0179968	2	25403808	25403808	-	TTTGTTTG	intergenic	POMC;LINC01381	dist=12088;dist=23374				2p23.3									rs138594420
rs138599274	7	3417513	T	C	0.000223	0.8375	7	3417513	T	C	0.0695625	0.828907	0.0861089	0.0319968	7	3417513	T	C	0.0771005	0.841356	0.0579089	0.00332146	7	3417513	3417513	C	T	intronic	SDK1					7p22.2									rs138599274
rs138616633	1	39147271	G	A	0.0004556	1.3221	1	39147271	G	A	0.969561	1.34572	0.136598	0.03426	1	39147271	G	A	0.970214	1.31016	0.0980599	0.00718597	1	39147271	39147271	G	A	intergenic	LINC01685;RRAGC	dist=205115;dist=156598				1p34.3									rs138616633
rs138631	22	28372834	T	C	4.844e-05	0.903	22	28372834	T	C	0.522823	0.879976	0.0430896	0.00297693	22	28372834	T	C	0.520754	0.915107	0.0308893	0.00405869	22	28372834	28372834	C	T	ncRNA_intronic	TTC28-AS1					22q12.1									rs138631
rs138638	22	28380588	G	A	3.532e-05	1.1093	22	28380588	G	A	0.476714	1.14539	0.043076	0.0016078	22	28380588	G	A	0.479982	1.09126	0.0308527	0.00462456	22	28380588	28380588	G	A	ncRNA_intronic	TTC28-AS1					22q12.1									rs138638
rs138644	22	28388379	G	A	0.0004589	1.0975	22	28388379	G	A	0.661667	1.14454	0.0458019	0.00333956	22	28388379	G	A	0.664417	1.0744	0.0325711	0.0279874	22	28388379	28388379	G	A	ncRNA_intronic	TTC28-AS1					22q12.1									rs138644
rs138650	22	28393540	T	C	5.071e-05	0.9033	22	28393540	T	C	0.524597	0.872006	0.043121	0.00147469	22	28393540	T	C	0.519527	0.919727	0.0308812	0.00670781	22	28393540	28393540	C	T	ncRNA_exonic	TTC28-AS1					22q12.1									rs138650
rs138657	22	28398528	G	A	9.968e-05	0.9072	22	28398528	G	A	0.504107	0.902637	0.0431569	0.0175863	22	28398528	G	A	0.50761	0.909546	0.0307121	0.00201507	22	28398528	28398528	A	G	ncRNA_exonic	TTC28-AS1					22q12.1									rs138657
rs138675	22	28409772	T	G	0.0001164	1.1019	22	28409772	T	G	0.450632	1.11583	0.0432682	0.0111901	22	28409772	T	G	0.447683	1.09482	0.0309617	0.00339595	22	28409772	28409772	T	G	intronic	TTC28					22q12.1									rs138675
rs138683	22	28462756	G	A	5.003e-05	0.9031	22	28462756	G	A	0.547998	0.883873	0.0432427	0.00424741	22	28462756	G	A	0.549723	0.913026	0.0309007	0.00319817	22	28462756	28462756	A	G	intronic	TTC28					22q12.1									rs138683
rs138684	22	28465604	G	A	4.286e-05	0.9027	22	28465604	G	A	0.502198	0.900406	0.0431397	0.014996	22	28465604	G	A	0.507325	0.903929	0.0306893	0.000993884	22	28465604	28465604	A	G	intronic	TTC28					22q12.1									rs138684
rs138685	22	28469630	G	A	6.481e-05	0.9045	22	28469630	G	A	0.549102	0.885535	0.043224	0.00484933	22	28469630	G	A	0.551252	0.914309	0.030893	0.00369287	22	28469630	28469630	A	G	intronic	TTC28					22q12.1									rs138685
rs138742164	5	19958419	T	C	0.0004943	0.6859	5	19958419	T	C	0.014426	0.844384	0.200886	0.40708	5	19958419	T	C	0.0184584	0.630002	0.128457	0.000538925	5	19958419	19958419	C	T	intronic	CDH18					5p14.3									rs138742164
rs138755884	6	170762978	I	D	0.0001913	0.8978	6	170762978	I	D	0.659175	0.866804	0.0497454	0.00388674	6	170762978	I	D	0.649434	0.914016	0.0355086	0.0111151
rs138759911	14	32214736	G	A	8.23e-05	1.6879	14	32214736	G	A	0.984568	1.75234	0.220757	0.0147621	14	32214736	G	A	0.985779	1.65228	0.166527	0.00368385	14	32214736	32214736	G	A	intronic	NUBPL				Mitochondrial complex I deficiency, Autosomal recessive, X-linked dominant, Mitochondrial	14q12									rs138759911
rs138773027	10	38526697	I	D	2.452e-07	0.7946	10	38526697	I	D	0.908678	0.816782	0.0757982	0.00652496	10	38526697	I	D	0.913188	0.783172	0.0550485	5.47611e-06	10	38526698	38526700	ACA	-	intergenic	LOC100129055;HSD17B7P2	dist=23425;dist=118608				10p11.1									rs138773027
rs138824418	3	140690092	I	D	0.0001902	0.6278	3	140690092	I	D	0.983902	0.663646	0.208739	0.0403837	3	140690092	I	D	0.985072	0.608748	0.155588	0.000774781	3	140690093	140690094	AG	-	intronic	SLC25A36					3q23									rs138824418
rs138831650	18	72066541	I	D	0.0004902	0.7758	18	72066541	I	D	0.97096	0.671653	0.132993	0.00179868	18	72066541	I	D	0.965405	0.825237	0.0869968	0.0242531	18	72066541	72066547	CCACCCG	0	intergenic	C18orf63;LINC01922	dist=40119;dist=10136				18q22.3
rs138831650	18	72066541	I	D	0.0004902	0.7758	18	72066541	I	D	0.97096	0.671653	0.132993	0.00179868	18	72066541	I	D	0.965405	0.825237	0.0869968	0.0242531	18	72066542	72066547	CACCCG	-	intergenic	C18orf63;LINC01922	dist=40120;dist=10136				18q22.3									rs138831650
rs138918485	10	119223395	T	C	7.479e-05	0.6367	10	119223395	T	C	0.0154786	0.607804	0.188202	0.011202	10	119223395	T	C	0.0135646	0.654065	0.143256	0.00432272	10	119223395	119223395	C	T	intergenic	PDZD8;EMX2OS	dist=88417;dist=20409				10q26.11									rs138918485
rs138921356	17	50207466	T	C	0.0004511	1.55	17	50207466	T	C	0.982522	1.66716	0.207457	0.0178588	17	50207466	T	C	0.984578	1.48712	0.156485	0.0141651	17	50207466	50207466	T	C	intronic	CA10					17q22									rs138921356
rs139014478	6	51524409	T	G	0.0002612	0.5933	6	51524409	T	G	0.0121636	0.618039	0.263342	0.077831	6	51524409	T	G	0.0140424	0.583297	0.170253	0.00234261	6	51524409	51524409	G	T	exonic	PKHD1		nonsynonymous SNV	PKHD1:NM_138694:exon61:c.C10515A:p.S3505R	Polycystic kidney and hepatic disease, Autosomal recessive	6p12.3	0.0068	0.0021	0.0059	0	0.0047	0.0104	0.0077	6.061e-05	rs139014478	0.715	0.04	T	0	0.513	N
rs139066733	5	74725022	T	A	0.0001001	1.4556	5	74725022	T	A	0.027402	1.32508	0.165313	0.0801492	5	74725022	T	A	0.0268547	1.52805	0.118854	0.000191087	5	74725022	74725022	-	ATT	intronic	COL4A3BP				Mental retardation, autosomal dominant 34, Autosomal dominant	5q13.3
rs139066733	5	74725022	T	A	0.0001001	1.4556	5	74725022	T	A	0.027402	1.32508	0.165313	0.0801492	5	74725022	T	A	0.0268547	1.52805	0.118854	0.000191087	5	74725022	74725022	A	T	intronic	COL4A3BP				Mental retardation, autosomal dominant 34, Autosomal dominant	5q13.3									rs139066733
rs139066914	16	88074430	G	A	0.00036	1.2571	16	88074430	G	A	0.0421114	1.30224	0.11131	0.0147338	16	88074430	G	A	0.0432559	1.23528	0.078471	0.00592754	16	88074430	88074430	A	G	intronic	BANP					16q24.2									rs139066914
rs139155259	10	37875729	G	A	1.224e-05	1.3525	10	37875729	G	A	0.0418043	1.42539	0.122441	0.00276276	10	37875729	G	A	0.0439385	1.31975	0.0835922	0.000646806	10	37875729	37875729	A	G	intergenic	LINC00993;MTRNR2L7	dist=239773;dist=14637				10p11.21									rs139155259
rs139212737	10	38686179	C	A	2.93e-08	0.8047	10	38686179	C	A	0.879125	0.831616	0.0667086	0.00498855	10	38686179	C	A	0.884779	0.790898	0.0484077	7.46825e-07	10	38686179	38686179	C	A	ncRNA_intronic	SEPT7P9					10p11.1									rs139212737
rs139254240	10	119239230	G	C	7.332e-05	0.6376	10	119239230	G	C	0.0155023	0.609873	0.187776	0.0115673	10	119239230	G	C	0.0137596	0.654161	0.142449	0.00411869	10	119239230	119239230	C	G	intergenic	PDZD8;EMX2OS	dist=104252;dist=4574				10q26.11									rs139254240
rs139305771	3	139304051	G	A	0.0003812	1.5712	3	139304051	G	A	0.987058	1.53134	0.218883	0.0600949	3	139304051	G	A	0.987315	1.59198	0.156276	0.00420209
rs139305916	5	20267453	T	G	0.0001142	1.4917	5	20267453	T	G	0.984253	1.3353	0.188782	0.135686	5	20267453	T	G	0.98129	1.56468	0.12401	0.000515395	5	20267453	20267453	T	G	intronic	CDH18					5p14.3									rs139305916
rs139345918	12	105937978	T	C	0.0001394	1.448	12	105937978	T	C	0.982141	1.28726	0.172551	0.152811	12	105937978	T	C	0.980114	1.52932	0.117603	0.000502982	12	105937978	105937978	T	C	intergenic	C12orf75;CASC18	dist=172682;dist=160003				12q23.3									rs139345918
rs139347193	13	110532550	I	D	0.0003639	1.1493	13	110532550	I	D	0.128137	1.08328	0.0666334	0.22692	13	110532550	I	D	0.126716	1.18539	0.0481657	0.000342792	13	110532550	110532550	-	CAAAAAT	intergenic	IRS2;LINC00396	dist=93636;dist=173082				13q34									rs139347193
rs139364196	7	132185702	T	C	7.908e-05	0.5629	7	132185702	T	C	0.0116644	0.954972	0.26445	0.862194	7	132185702	T	C	0.0141084	0.447313	0.174388	1.15503e-05	7	132185702	132185702	C	T	intronic	PLXNA4					7q32.3									rs139364196
rs139392954	5	132543437	I	D	0.0001788	0.895	5	132543437	I	D	0.761893	0.796298	0.0517872	8.21122e-06	5	132543437	I	D	0.742912	0.947231	0.0360697	0.131703	5	132543438	132543441	TGAT	-	intronic	FSTL4					5q31.1									rs139392954
rs139439298	6	73291175	G	A	2.374e-05	1.5196	6	73291175	G	A	0.975914	1.47757	0.177569	0.032775	6	73291175	G	A	0.973344	1.53894	0.119265	0.000466655	6	73291175	73291175	G	A	intergenic	RIMS1;KCNQ5	dist=178330;dist=40396				6q13									rs139439298
rs139449248	1	28984576	T	C	0.0004468	1.2598	1	28984576	T	C	0.045209	1.11694	0.108571	0.303156	1	28984576	T	C	0.0396626	1.35095	0.082698	0.00017349	1	28984576	28984576	C	T	intergenic	LINC01715;GMEB1	dist=9265;dist=10664				1p35.3									rs139449248
rs139453455	22	43159218	G	A	0.0001047	0.8404	22	43159218	G	A	0.913653	0.871995	0.0761035	0.0682145	22	43159218	G	A	0.916842	0.824159	0.0554353	0.000377749	22	43159218	43159218	G	A	intergenic	A4GALT;ARFGAP3	dist=41911;dist=33314				22q13.2									rs139453455
rs139508293	15	54996418	T	G	5.329e-05	0.8865	15	54996418	T	G	0.31622	0.96811	0.0511464	0.526812	15	54996418	T	G	0.33156	0.847113	0.036715	6.92286e-06	15	54996418	54996418	T	G	intergenic	UNC13C;LOC105370829	dist=75612;dist=352527				15q21.3									rs139508293
rs139532862	5	5790487	G	C	0.0003013	1.6586	5	5790487	G	C	0.987264	1.4512	0.235882	0.124995	5	5790487	G	C	0.987752	1.78349	0.173935	0.00143023	5	5790487	5790487	G	C	intergenic	ICE1;LINC02145	dist=300140;dist=520067				5p15.32									rs139532862
rs139564669	10	38584815	I	D	9.751e-05	0.8856	10	38584815	I	D	0.79558	0.890987	0.0534928	0.0296559	10	38584815	I	D	0.796078	0.882842	0.0383678	0.00105612	10	38584816	38584816	C	-	intergenic	LOC100129055;HSD17B7P2	dist=81543;dist=60492				10p11.1									rs139564669
rs139578053	7	146759266	T	G	0.0001909	1.1817	7	146759266	T	G	0.0840015	1.15362	0.0779011	0.0630088	7	146759266	T	G	0.0845623	1.19586	0.0546915	0.000869983	7	146759266	146759266	G	T	intronic	CNTNAP2				Cortical dysplasia-focal epilepsy syndrome;Pitt-Hopkins like syndrome 1	7q35									rs139578053
rs139578053	7	146759266	T	G	0.0001909	1.1817	7	146759266	T	G	0.0840015	1.15362	0.0779011	0.0630088	7	146759266	T	G	0.0845623	1.19586	0.0546915	0.000869983	7	146759266	146759266	G	0	intronic	CNTNAP2				Cortical dysplasia-focal epilepsy syndrome;Pitt-Hopkins like syndrome 1	7q35
rs139601831	17	13445388	T	C	0.000152	1.6603	17	13445388	T	C	0.986989	1.90717	0.216408	0.00445217	17	13445388	T	C	0.989869	1.52365	0.170335	0.0171517
rs139617432	2	80320257	G	A	0.0003143	1.4765	2	80320257	G	A	0.0168654	1.76417	0.196064	0.00210413	2	80320257	G	A	0.0193179	1.36596	0.129667	0.0129827	2	80320257	80320257	A	G	intronic	CTNNA2					2p12									rs139617432
rs139665377	18	61192032	T	G	0.0003504	0.6026	18	61192032	T	G	0.0139066	0.488137	0.230644	0.00305873	18	61192032	T	G	0.0109851	0.684635	0.179583	0.0408182	18	61192032	61192032	G	T	intergenic	SERPINB5;SERPINB12	dist=19714;dist=31361				18q21.33									rs139665377
rs139685037	17	1366040	G	C	0.0002419	0.6851	17	1366040	G	C	0.0141579	0.800285	0.190302	0.251973	17	1366040	G	C	0.0178439	0.642408	0.122519	0.000522282
rs139685105	14	55220085	T	A	0.0002253	0.8674	14	55220085	T	A	0.863773	0.984089	0.0643797	0.80302	14	55220085	T	A	0.880541	0.808147	0.0481811	6.62891e-06	14	55220085	55220085	T	A	intronic	SAMD4A					14q22.2									rs139685105
rs139688535	11	29639214	T	C	4.345e-05	1.5965	11	29639214	T	C	0.979051	1.78181	0.181972	0.00235261	11	29639214	T	C	0.983222	1.48589	0.14717	0.00912334	11	29639214	29639214	T	C	intergenic	MIR8068;LINC01616	dist=1140119;dist=362454				11p14.1									rs139688535
rs139692038	1	168962915	T	C	0.0002384	1.1931	1	168962915	T	C	0.932265	1.05815	0.0855932	0.511309	1	168962915	T	C	0.921197	1.26093	0.058073	9.12472e-05	1	168962915	168962915	T	C	ncRNA_intronic	LINC00970					1q24.2									rs139692038
rs139717502	3	183731717	G	A	0.0003209	1.7528	3	183731717	G	A	0.988363	1.79531	0.266439	0.0352745	3	183731717	G	A	0.987577	1.73106	0.192412	0.00603883	3	183731717	183731717	G	A	intronic	ABCC5					3q27.1									rs139717502
rs139754564	19	37024282	I	D	2.833e-05	1.1308	19	37024282	I	D	0.749195	1.18133	0.0503742	0.00103542	19	37024282	I	D	0.759691	1.10564	0.0361356	0.00571538	19	37024283	37024283	C	-	intergenic	ZNF260;ZNF529	dist=5035;dist=10234				19q13.12									rs139754564
rs139827217	7	12312929	I	D	0.0002232	1.1538	7	12312929	I	D	0.108742	1.27408	0.0686004	0.000305032	7	12312929	I	D	0.120982	1.1014	0.0469827	0.0381477	7	12312929	12312929	-	A	intergenic	TMEM106B;VWDE	dist=36039;dist=57582				7p21.3									rs139827217
rs139844964	4	185469917	I	D	0.0001954	1.2787	4	185469917	I	D	0.0384615	1.4225	0.116509	0.00168766	4	185469917	I	D	0.0444713	1.2159	0.0800897	0.0128341	4	185469917	185469917	-	A	intergenic	LINC02427;LINC02365	dist=11180;dist=35330				4q35.1									rs139844964
rs139861007	11	96973640	T	C	0.0003096	0.7438	11	96973640	T	C	0.0296655	0.634746	0.135692	0.00127344	11	96973640	T	C	0.0247423	0.815018	0.102996	0.0515244	11	96973640	96973640	C	T	intergenic	LOC105369443;CNTN5	dist=725726;dist=1918066				11q21									rs139861007
rs139866820	1	168967735	G	A	0.0002711	1.1923	1	168967735	G	A	0.932579	1.05689	0.086059	0.52249	1	168967735	G	A	0.92155	1.26031	0.058367	0.000102261	1	168967735	168967735	G	A	ncRNA_intronic	LINC00970					1q24.2									rs139866820
rs139883400	8	32442722	I	D	0.0002985	0.9017	8	32442722	I	D	0.747095	0.895366	0.0493673	0.0242788	8	32442722	I	D	0.745925	0.904857	0.0351336	0.00420971	8	32442723	32442723	A	-	intronic	NRG1					8p12									rs139883400
rs139904991	2	25408680	I	D	0.0002277	1.1247	2	25408680	I	D	0.802159	1.17295	0.0548665	0.0039898	2	25408680	I	D	0.804245	1.10084	0.0391586	0.0147582	2	25408681	25408681	T	-	intergenic	POMC;LINC01381	dist=16961;dist=18501				2p23.3									rs139904991
rs139974534	10	39065737	T	C	0.0001923	1.1257	10	39065737	T	C	0.202428	1.12866	0.0545505	0.025302	10	39065737	T	C	0.203131	1.12425	0.0390696	0.0025184	10	39065737	39065737	C	T	intergenic	ACTR3BP5;NONE	dist=74366;dist=NONE				10p11.1									rs139974534
rs139983689	4	159923661	G	C	0.0001996	1.4267	4	159923661	G	C	0.981234	1.35309	0.168442	0.0809155	4	159923661	G	C	0.979629	1.463	0.116008	0.00153321	4	159923661	159923661	G	C	intronic	C4orf45					4q32.1									rs139983689
rs140015538	4	103148440	T	A	0.0001669	1.4787	4	103148440	T	A	0.984946	1.37936	0.183855	0.0897582	4	103148440	T	A	0.98299	1.5277	0.125946	0.00119964	4	103148440	103148440	T	A	intergenic	BANK1;SLC39A8	dist=152471;dist=23758				4q24									rs140015538
rs140045212	1	170740645	T	C	0.0001174	1.661	1	170740645	T	C	0.98563	2.10927	0.219726	0.00122128	1	170740645	T	C	0.987957	1.45252	0.164626	0.0277597	1	170740645	170740645	T	C	intergenic	PRRX1;MROH9	dist=32104;dist=163967				1q24.2									rs140045212
rs140152535	10	106647106	I	D	0.0003752	1.111	10	106647106	I	D	0.229046	1.13146	0.0512164	0.0150933	10	106647106	I	D	0.232341	1.10088	0.0362558	0.00765989	10	106647106	106647106	-	C	intronic	SORCS3					10q25.1									rs11383590
rs140247870	14	95301365	T	C	0.0001837	0.6368	14	95301365	T	C	0.0174752	0.532319	0.195708	0.00208934	14	95301365	T	C	0.0142461	0.710784	0.153211	0.0301421	14	95301365	95301365	C	T	intergenic	DIGIT;DICER1	dist=61421;dist=251200				14q32.13									rs140247870
rs140253443	19	37132456	I	D	9.142e-05	0.8901	19	37132456	I	D	0.248044	0.849833	0.0508634	0.0015082	19	37132456	I	D	0.236365	0.911803	0.0366941	0.012301	19	37132456	37132456	-	ATAT	intronic	ZNF461					19q13.12
rs140253443	19	37132456	I	D	9.142e-05	0.8901	19	37132456	I	D	0.248044	0.849833	0.0508634	0.0015082	19	37132456	I	D	0.236365	0.911803	0.0366941	0.012301	19	37132456	37132456	-	AT	intronic	ZNF461					19q13.12
rs140311145	1	168589121	C	A	0.0002799	1.6046	1	168589121	C	A	0.987526	1.30546	0.23188	0.260926	1	168589121	C	A	0.98563	1.76424	0.15725	0.000542279	1	168589121	168589121	C	A	intergenic	XCL1;DPT	dist=37806;dist=75574				1q24.2									rs140311145
rs140317298	7	144435603	I	D	0.0002849	0.7632	7	144435603	I	D	0.954419	0.721649	0.131132	0.0105024	7	144435603	I	D	0.952045	0.783851	0.0904598	0.00593132	7	144435604	144435605	AA	-	intronic	TPK1				Thiamine metabolism dysfunction syndrome 5 (episodic encephalopathy type), Autosomal recessive	7q35									rs140317298
rs140330217	8	1138513	G	A	0.0001068	4.6137	8	1138513	G	A	0.985765	3.68732	0.459448	0.00724587	8	1138513	G	A	0.980151	8.6681	0.77065	0.00777859	8	1138513	1138513	G	A	intronic	DLGAP2					8p23.3									rs140330217
rs140394255	17	4327983	G	A	0.0004444	1.1773	17	4327983	G	A	0.921364	1.14408	0.0810552	0.100847	17	4327983	G	A	0.916017	1.19399	0.0567408	0.00208744	17	4327983	4327983	G	A	intergenic	UBE2G1;SPNS3	dist=58014;dist=9236				17p13.2									rs140394255
rs140471926	4	163435992	I	D	0.0002479	0.8215	4	163435992	I	D	0.918544	0.723605	0.0962219	0.0005504	4	163435992	I	D	0.908156	0.869915	0.0646388	0.0292077
rs1404785	10	106645398	T	C	0.0003874	0.9002	10	106645398	T	C	0.771517	0.884359	0.0512681	0.0157176	10	106645398	T	C	0.768422	0.908302	0.0362826	0.00765836	10	106645398	106645398	T	C	intronic	SORCS3					10q25.1									rs1404785
rs140529639	14	26586939	I	D	0.0001545	1.1316	14	26586939	I	D	0.819717	1.11465	0.0564511	0.0563051	14	26586939	I	D	0.815894	1.14031	0.0400877	0.0011691
rs140630473	10	50463440	T	G	0.0003448	0.6327	10	50463440	T	G	0.0129012	0.618736	0.208681	0.0275153	10	50463440	T	G	0.0112885	0.641208	0.161886	0.00824941	10	50463440	50463440	G	T	intergenic	C10orf128;C10orf71-AS1	dist=66995;dist=40888				10q11.23									rs140630473
rs140742009	10	38549425	T	C	3.994e-08	1.2369	10	38549425	T	C	0.122307	1.20983	0.0660165	0.00335652	10	38549425	T	C	0.117743	1.25126	0.0477928	1.70866e-06	10	38549425	38549425	C	T	intergenic	LOC100129055;HSD17B7P2	dist=46152;dist=95883				10p11.1									rs140742009
rs140753243	10	38587942	I	D	8.355e-09	1.2561	10	38587942	I	D	0.118902	1.23616	0.0674084	0.00135956	10	38587942	I	D	0.115225	1.26674	0.0488946	7.88535e-07	10	38587942	38587942	-	A	intergenic	LOC100129055;HSD17B7P2	dist=84669;dist=57366				10p11.1									rs140753243
rs140754179	7	11029712	I	D	0.0003909	0.8518	7	11029712	I	D	0.0841106	0.885963	0.079593	0.132084	7	11029712	I	D	0.0886218	0.835975	0.0549717	0.0013317	7	11029712	11029712	-	A	intronic	PHF14					7p21.3									rs140754179
rs140823430	11	57092752	I	D	6.982e-05	1.3407	11	57092752	I	D	0.960386	1.41823	0.120363	0.0048483	11	57092752	I	D	0.966381	1.29619	0.0932616	0.00661069	11	57092753	57092770	CGCCGGCAAGAAGGTAGC	-	upstream;downstream	TNKS1BP1;SSRP1	dist=340;dist=689				11q12.1									rs140823430
rs140825207	2	25409004	I	D	0.0002535	0.89	2	25409004	I	D	0.197408	0.853818	0.0548186	0.00430624	2	25409004	I	D	0.195194	0.909051	0.0391201	0.0154189	2	25409004	25409004	-	A	intergenic	POMC;LINC01381	dist=17284;dist=18178				2p23.3									rs140825207
rs140875261	7	9575285	I	D	0.0003485	1.1301	7	9575285	I	D	0.834483	1.11202	0.0587374	0.0727939	7	9575285	I	D	0.8374	1.13945	0.042056	0.00210749	7	9575286	9575286	C	-	intergenic	NXPH1;PER4	dist=782693;dist=98614				7p21.3									rs140875261
rs140924218	2	80527192	T	C	0.0003412	1.4105	2	80527192	T	C	0.974391	1.35501	0.15747	0.0600914	2	80527192	T	C	0.977032	1.44438	0.121151	0.00323383	2	80527192	80527192	T	C	intronic	CTNNA2					2p12									rs140924218
rs140964971	11	29607189	C	A	2.859e-05	0.6091	11	29607189	C	A	0.0197456	0.565437	0.189835	0.0039785	11	29607189	C	A	0.0163598	0.638652	0.151676	0.00429433	11	29607189	29607189	A	C	intergenic	MIR8068;LINC01616	dist=1108094;dist=394479				11p14.1									rs140964971
rs140970476	12	68788919	I	D	0.000181	1.172	12	68788919	I	D	0.0987761	1.1461	0.0717027	0.0541283	12	68788919	I	D	0.0923663	1.18614	0.0525534	0.000956635	12	68788919	68788919	-	C	intergenic	MDM1;LINC02384	dist=62758;dist=36703				12q15									rs140970476
rs140984613	21	15781962	T	C	0.000114	1.6324	21	15781962	T	C	0.988961	1.59105	0.230688	0.0529597	21	15781962	T	C	0.987291	1.65068	0.152121	0.00160407	21	15781962	15781962	T	C	intergenic	HSPA13;SAMSN1	dist=26453;dist=75587				21q11.2									rs140984613
rs1410021	9	13867575	T	G	0.0004991	0.8923	9	13867575	T	G	0.815756	0.970526	0.0556401	0.590005	9	13867575	T	G	0.826027	0.853408	0.0404965	7.42684e-05	9	13867575	13867575	T	G	intergenic	FLJ41200;LINC00583	dist=436247;dist=60395				9p23									rs1410021
rs1410022	9	13867615	G	C	0.0004986	0.8923	9	13867615	G	C	0.815754	0.970512	0.055641	0.589834	9	13867615	G	C	0.826024	0.853402	0.0404973	7.42375e-05	9	13867615	13867615	G	C	intergenic	FLJ41200;LINC00583	dist=436287;dist=60355				9p23									rs1410022
rs141027116	10	31735592	G	A	0.0003179	0.7468	10	31735592	G	A	0.976331	0.755676	0.142505	0.0425169	10	31735592	G	A	0.975003	0.74255	0.0986338	0.00179969	10	31735592	31735592	G	A	intronic	ZEB1				Corneal dystrophy, Fuchs endothelial, 6;Corneal dystrophy, posterior polymorphous, 3	10p11.22									rs141027116
rs141034986	22	43137191	T	C	0.0004237	0.8576	22	43137191	T	C	0.880265	0.867441	0.0754293	0.0565551	22	43137191	T	C	0.876388	0.852781	0.0533687	0.00251581	22	43137191	43137191	T	C	intergenic	A4GALT;ARFGAP3	dist=19884;dist=55341				22q13.2									rs141034986
rs141041718	6	11777071	T	C	1.742e-06	0.5604	6	11777071	T	C	0.0210206	0.557725	0.20597	0.00655959	6	11777071	T	C	0.0207364	0.561754	0.14978	0.0002159	6	11777071	11777071	C	T	intronic	ADTRP					6p24.1									rs141041718
rs141091799	6	152505917	G	A	0.0002974	1.3941	6	152505917	G	A	0.9779	1.15636	0.165281	0.385478	6	152505917	G	A	0.974074	1.51546	0.110457	0.000272364	6	152505917	152505917	G	A	ncRNA_intronic	MIR3163					6q25.2									rs141091799
rs141105401	14	43427928	G	A	0.0002121	1.1967	14	43427928	G	A	0.0678051	1.30351	0.0851218	0.00138847	14	43427928	G	A	0.0728183	1.14856	0.0589622	0.017243	14	43427928	43427928	A	G	intergenic	LRFN5;FSCB	dist=1054176;dist=1545426				14q21.1									rs141105401
rs141131369	22	27430963	I	D	0.0002752	0.8929	22	27430963	I	D	0.220941	0.894947	0.0545755	0.043211	22	27430963	I	D	0.230549	0.891868	0.0379379	0.00272242	22	27430963	27430966	TTTA	0	intergenic	LINC01422;LOC284898	dist=114390;dist=13140				22q12.1
rs141131369	22	27430963	I	D	0.0002752	0.8929	22	27430963	I	D	0.220941	0.894947	0.0545755	0.043211	22	27430963	I	D	0.230549	0.891868	0.0379379	0.00272242	22	27430964	27430966	TTA	-	intergenic	LINC01422;LOC284898	dist=114391;dist=13140				22q12.1									rs141131369
rs141168420	10	39061168	I	D	0.0002173	0.8867	10	39061168	I	D	0.8045	0.880131	0.0558907	0.0212133	10	39061168	I	D	0.802908	0.890076	0.0399811	0.00333484	10	39061169	39061174	TAAAAG	-	intergenic	ACTR3BP5;NONE	dist=69798;dist=NONE				10p11.1									rs141168420
rs141301430	8	92097779	C	A	0.0003681	1.3678	8	92097779	C	A	0.0257094	1.52359	0.155934	0.00478354	8	92097779	C	A	0.0255884	1.30072	0.106475	0.0111353	8	92097779	92097779	A	C	UTR3	OTUD6B	NM_016023:c.*683A>C;NM_001286745:c.*683A>C				8q21.3									rs141301430
rs141319557	14	32178253	G	C	7.149e-05	0.5661	14	32178253	G	C	0.0136735	0.55519	0.235022	0.0164292	14	32178253	G	C	0.0123364	0.5727	0.180719	0.00304481	14	32178253	32178253	C	G	intronic	NUBPL				Mitochondrial complex I deficiency, Autosomal recessive, X-linked dominant, Mitochondrial	14q12									rs141319557
rs141362134	13	54234402	I	D	0.0003598	1.2889	13	54234402	I	D	0.033542	1.23128	0.121613	0.080287	13	54234402	I	D	0.0329556	1.31995	0.0877006	0.00110106	13	54234402	54234402	-	T	intergenic	LINC01065;LINC00558	dist=508367;dist=155152				13q14.3									rs141362134
rs141381230	2	13745624	G	A	0.0001796	1.4697	2	13745624	G	A	0.976584	1.57901	0.173048	0.0108666	2	13745624	G	A	0.977827	1.4133	0.127768	0.00844412	2	13745624	13745624	G	A	intergenic	LOC100506474;LINC00276	dist=598486;dist=623374				2p24.3									rs141381230
rs141425399	7	11085653	G	A	0.000326	1.3139	7	11085653	G	A	0.966699	1.32673	0.130925	0.0350926	7	11085653	G	A	0.96666	1.30743	0.0932717	0.00502741	7	11085653	11085653	G	A	intronic	PHF14					7p21.3									rs141425399
rs141455376	4	153329749	G	A	0.0002707	0.6623	4	153329749	G	A	0.0117101	0.695236	0.209051	0.0923219	4	153329749	G	A	0.0147455	0.649059	0.134576	0.00199744	4	153329749	153329749	A	G	intronic	FBXW7					4q31.3									rs141455376
rs141638975	4	111095448	T	C	0.0001381	1.576	4	111095448	T	C	0.986624	1.58008	0.211362	0.037271	4	111095448	T	C	0.985938	1.57416	0.144614	0.0025579	4	111095448	111095448	T	C	intronic	ELOVL6					4q25									rs141638975
rs141665841	7	79614534	I	D	0.0001694	0.7309	7	79614534	I	D	0.0261568	0.730542	0.141328	0.0311665	7	79614534	I	D	0.0260291	0.731133	0.103203	0.00320789	7	79614534	79614534	-	AA	intergenic	MAGI2-AS3;GNAI1	dist=514010;dist=149606				7q21.11									rs141665841
rs141666290	19	37124921	I	D	9.57e-05	1.123	19	37124921	I	D	0.752041	1.17658	0.050845	0.00151279	19	37124921	I	D	0.763791	1.09615	0.0366739	0.012751	19	37124922	37124923	TA	-	intergenic	ZNF382;ZNF461	dist=5423;dist=2600				19q13.12									rs141666290
rs141688106	10	65564030	I	D	0.0004488	0.9144	10	65564030	I	D	0.481254	0.879956	0.0442652	0.00386875	10	65564030	I	D	0.467999	0.932044	0.0311656	0.0239976	10	65564031	65564034	ACAA	-	intergenic	REEP3;ANXA2P3	dist=179148;dist=1021251				10q21.3									rs141688106
rs141698568	1	169996729	C	A	0.0001401	0.5982	1	169996729	C	A	0.0109718	0.642321	0.242148	0.077845	1	169996729	C	A	0.0125424	0.579332	0.162501	0.00128325	1	169996729	169996729	A	C	intronic	KIFAP3					1q24.2									rs141698568
rs141699048	18	23549748	I	D	0.0002789	1.3538	18	23549748	I	D	0.0214027	1.42463	0.14666	0.0118221	18	23549748	I	D	0.0235497	1.32129	0.101315	0.00454906	18	23549749	23549749	T	-	intergenic	ZNF521;SS18	dist=617535;dist=46468				18q11.2									rs141699048
rs141714447	11	25969747	I	D	0.0001025	1.1191	11	25969747	I	D	0.750645	1.10083	0.0500118	0.0560063	11	25969747	I	D	0.747471	1.12841	0.0355273	0.000728062
rs141771813	3	116794756	G	A	0.0003317	1.3087	3	116794756	G	A	0.966505	1.28686	0.129428	0.0567534	3	116794756	G	A	0.96654	1.31993	0.0919615	0.00325203	3	116794756	116794756	G	A	intergenic	LINC00901;LINC02024	dist=143671;dist=602784				3q13.31									rs141771813
rs141808672	21	46164574	T	C	0.0002687	0.4068	21	46164574	T	C	0.0120192	0.372525	0.265515	0.000462031	21	46164574	T	C	0.0133739	0.712774	0.67064	0.626015	21	46164574	46164574	C	T	intergenic	TSPEAR;UBE2G2	dist=33079;dist=23921				21q22.3									rs141808672
rs141819417	7	125719451	I	D	0.0001401	0.6406	7	125719451	I	D	0.987788	0.565886	0.207358	0.00335556	7	125719451	I	D	0.986166	0.678797	0.141605	0.00427441	7	125719452	125719452	G	-	intergenic	LOC101928283;GRM8	dist=700077;dist=359200				7q31.33									rs141819417
rs141851415	11	129036509	T	G	0.0003921	0.604	11	129036509	T	G	0.0106789	0.616861	0.245826	0.0589182	11	129036509	T	G	0.0108985	0.597641	0.174338	0.0046293	11	129036509	129036509	G	T	intronic	ARHGAP32					11q24.3									rs141851415
rs141880243	19	37237099	I	D	1.886e-05	1.1207	19	37237099	I	D	0.654814	1.15268	0.0456281	0.00193344	19	37237099	I	D	0.659826	1.10457	0.0328277	0.00253047	19	37237100	37237105	TGTATC	-	UTR3	ZNF850	NM_001193552:c.*1569_*1564delGATACA;NM_001267779:c.*1569_*1564delGATACA				19q13.12									rs141880243
rs141905319	10	42875756	I	D	6.254e-07	1.258	10	42875756	I	D	0.0910927	1.28108	0.0795004	0.00143765	10	42875756	I	D	0.090552	1.24648	0.056505	6.89203e-05
rs141914150	5	16138079	G	A	4.064e-05	0.7415	5	16138079	G	A	0.0327548	0.798462	0.127052	0.0829232	5	16138079	G	A	0.0358456	0.715129	0.0889509	0.000250867	5	16138079	16138079	A	G	intronic	2020-03-11					5p15.1									rs141914150
rs141917026	1	191058644	T	C	0.0003354	0.8617	1	191058644	T	C	0.901556	0.804443	0.0720433	0.00206489	1	191058644	T	C	0.898725	0.891626	0.050789	0.0224737
rs141940176	19	37295129	I	D	0.0003251	1.1039	19	37295129	I	D	0.293261	1.10957	0.0471639	0.0267301	19	37295129	I	D	0.291748	1.101	0.033855	0.00429965	19	37295129	37295129	-	A	ncRNA_intronic	ZNF790-AS1					19q13.12									rs141940176
rs141998631	3	111891204	I	D	0.000315	1.2091	3	111891204	I	D	0.939836	1.0888	0.0917033	0.357343	3	111891204	I	D	0.93519	1.27314	0.0643871	0.000241567	3	111891205	111891207	GTT	-	intronic	SLC9C1					3q13.2									rs141998631
rs142079947	17	5310089	I	D	0.0004677	0.9134	17	5310089	I	D	0.608752	0.990025	0.0440386	0.819882	17	5310089	I	D	0.6353	0.875287	0.0320195	2.94558e-05
rs1420904	17	67245941	G	A	0.0001869	1.1741	17	67245941	G	A	0.0881342	1.20997	0.0754713	0.0101255	17	67245941	G	A	0.0929597	1.15729	0.0522502	0.00457234	17	67245941	67245941	G	A	intronic	ABCA5					17q24.3									rs1420904
rs142100298	2	141148035	T	A	0.0003111	0.7225	2	141148035	T	A	0.0213181	0.765371	0.154654	0.0921528	2	141148035	T	A	0.0218951	0.701371	0.11094	0.00197195	2	141148035	141148035	A	T	intronic	LRP1B					2q22.1									rs142100298
rs142168344	5	174383243	I	D	0.0002753	1.0982	5	174383243	I	D	0.385891	1.15632	0.0446256	0.00108403	5	174383243	I	D	0.403716	1.07028	0.0315288	0.0309648	5	174383243	174383243	-	CA	ncRNA_intronic	LINC01951					5q35.2									rs142168344
rs142250676	1	191128459	I	D	0.0002886	1.0969	1	191128459	I	D	0.585971	1.13709	0.0436201	0.00329764	1	191128459	I	D	0.593441	1.07654	0.0314373	0.0191413	1	191128459	191128459	-	GGAAA	intergenic	LINC01720;LINC01680	dist=357671;dist=61830				1q31.2									rs142250676
rs142253585	15	80183454	T	C	0.0004652	1.5554	15	80183454	T	C	0.985744	1.72163	0.201844	0.0100658	15	80183454	T	C	0.988783	1.45728	0.161732	0.024469	15	80183454	80183454	T	C	intronic	MTHFS;ST20-MTHFS					15q25.1									rs142253585
rs142295334	12	98753397	G	A	0.0001009	1.6074	12	98753397	G	A	0.983602	1.69997	0.20265	0.0117137	12	98753397	G	A	0.985494	1.55701	0.152922	0.00518
rs142300099	10	65636682	I	D	0.000313	0.8296	10	65636682	I	D	0.0690927	0.769646	0.0870955	0.00328752	10	65636682	I	D	0.0615571	0.864459	0.0644747	0.0258615	10	65636682	65636682	-	A	intergenic	REEP3;ANXA2P3	dist=251799;dist=948603				10q21.3									rs142300099
rs142325528	8	143557269	T	G	0.0002818	1.1823	8	143557269	T	G	0.10322	1.13429	0.0792552	0.108435	8	143557269	T	G	0.0996475	1.20765	0.0566975	0.000722968
rs142340423	5	100887993	G	C	0.0003724	1.1237	5	100887993	G	C	0.176777	1.14188	0.0560861	0.0168816	5	100887993	G	C	0.177118	1.11442	0.0403915	0.00686706	5	100887993	100887993	C	G	intergenic	ST8SIA4;SLCO4C1	dist=649004;dist=681699				5q21.1									rs142340423
rs142365572	6	169953959	G	A	0.000359	1.4486	6	169953959	G	A	0.974923	1.26188	0.176889	0.197032	6	169953959	G	A	0.974685	1.55767	0.12829	0.000829223	6	169953959	169953959	G	A	intronic	WDR27					6q27									rs142365572
rs142482643	8	92716350	T	A	0.0004802	0.6349	8	92716350	T	A	0.989498	0.629645	0.230381	0.0341335	8	92716350	T	A	0.988652	0.637367	0.157665	0.00262425	8	92716350	92716350	T	A	intergenic	SLC26A7;RUNX1T1	dist=305968;dist=250845				8q21.3									rs142482643
rs142488416	12	95214504	T	C	0.0004604	1.3496	12	95214504	T	C	0.0240404	1.45037	0.152621	0.0111572	12	95214504	T	C	0.0246528	1.30572	0.103369	0.00787822	12	95214504	95214504	C	T	intergenic	TMCC3;MIR492	dist=170166;dist=13670				12q22									rs142488416
rs142498341	23	100781596	T	C	0.0001419	0.7186	23	100781596	T	C	0.0302021	0.706643	0.137759	0.0146666	X	100781596	T	C	0.0257099	0.726602	0.111887	0.00568615	X	100781596	100781596	C	T	intergenic	ARMCX4;ARMCX1	dist=30798;dist=23918				Xq22.1									rs142498341
rs142510550	16	3355865	G	C	3.81e-05	0.6394	16	3355865	G	C	0.0187342	0.545314	0.185919	0.0019192	16	3355865	G	C	0.0181669	0.694365	0.133738	0.0082408	16	3355865	3355865	C	G	intronic	ZNF75A					16p13.3									rs142510550
rs142562903	10	38636102	T	C	3.246e-08	1.2387	10	38636102	T	C	0.121998	1.20415	0.065996	0.00423302	10	38636102	T	C	0.116798	1.25725	0.0478276	1.02815e-06	10	38636102	38636102	C	T	intergenic	LOC100129055;HSD17B7P2	dist=132829;dist=9206				10p11.1									rs142562903
rs142572927	2	47011075	T	C	4.341e-05	1.6785	2	47011075	T	C	0.98495	1.51575	0.22017	0.0677486	2	47011075	T	C	0.984424	1.76531	0.154861	0.000444617	2	47011075	47011075	T	C	intergenic	SOCS5;LINC01118	dist=21148;dist=32732				2p21									rs142572927
rs142573008	21	18843257	C	A	0.0001468	1.3389	21	18843257	C	A	0.949994	1.42844	0.131861	0.00844546	21	18843257	C	A	0.950778	1.29503	0.0946206	0.00734683	21	18843257	18843257	C	A	intergenic	LINC01549;CXADR	dist=21754;dist=41967				21q21.1									rs142573008
rs142586361	9	127751189	T	C	0.0002008	0.7013	9	127751189	T	C	0.0255324	0.908183	0.170822	0.575862	9	127751189	T	C	0.0308417	0.623595	0.115093	7.27391e-05	9	127751189	127751189	C	T	intronic	SCAI					9q33.3									rs142586361
rs142607212	4	94319655	G	C	4.597e-05	0.5814	4	94319655	G	C	0.0127128	0.549107	0.232155	0.0135	4	94319655	G	C	0.0128172	0.597885	0.162411	0.00232601	4	94319655	94319655	C	G	intronic	GRID2				Spinocerebellar ataxia, autosomal recessive 18, Autosomal recessive	4q22.2									rs142607212
rs142655297	6	40558014	C	A	0.0004578	1.3959	6	40558014	C	A	0.978491	1.26525	0.169591	0.174074	6	40558014	C	A	0.976584	1.46043	0.115	0.00142233
rs142663064	16	88093467	I	D	0.0002741	1.2366	16	88093467	I	D	0.0504375	1.23184	0.100718	0.0345071	16	88093467	I	D	0.0504472	1.23904	0.0716222	0.00221452	16	88093467	88093467	-	T	intronic	BANP					16q24.2									rs142663064
rs142746489	7	52408616	G	A	0.0004458	1.3543	7	52408616	G	A	0.971511	1.2778	0.150795	0.111188	7	52408616	G	A	0.969496	1.39321	0.105351	0.00219021	7	52408616	52408616	G	A	intergenic	COBL;POM121L12	dist=1024058;dist=694733				7p12.1									rs142746489
rs142808549	14	55469336	I	D	0.0003639	1.1286	14	55469336	I	D	0.179291	1.04599	0.0573015	0.431206	14	55469336	I	D	0.163404	1.17587	0.0421086	9.78078e-05	14	55469336	55469336	-	C	intronic	WDHD1					14q22.2									rs142808549
rs142827320	21	15832209	G	A	0.0001204	0.6023	21	15832209	G	A	0.0108265	0.601226	0.237942	0.0403447	21	15832209	G	A	0.0120945	0.60278	0.158392	0.00220665	21	15832209	15832209	A	G	intergenic	HSPA13;SAMSN1	dist=76700;dist=25340				21q11.2									rs142827320
rs142829094	1	39160508	T	A	0.0003607	0.7629	1	39160508	T	A	0.0302853	0.752967	0.129226	0.0324839	1	39160508	T	A	0.0292989	0.768176	0.0937123	0.00605012	1	39160508	39160508	A	T	intergenic	LINC01685;RRAGC	dist=218352;dist=143361				1p34.3									rs142829094
rs142865690	7	50271958	G	A	0.0001224	0.7447	7	50271958	G	A	0.0273745	0.860473	0.134991	0.272586	7	50271958	G	A	0.0305658	0.694993	0.0932946	0.000160985	7	50271958	50271958	A	G	intergenic	C7orf72;IKZF1	dist=73106;dist=71721				7p12.2									rs142865690
rs142916201	22	32375846	I	D	0.0001362	0.8449	22	32375846	I	D	0.910106	0.823934	0.076181	0.00965945	22	32375846	I	D	0.909169	0.855723	0.0542293	0.00355847	22	32375847	32375847	G	-	intergenic	YWHAH;SLC5A1	dist=22257;dist=63172				22q12.3									rs142916201
rs142918054	9	36112831	C	A	0.0001437	2.5739	9	36112831	C	A	0.98996	2.33828	0.266434	0.00267546	9	36112831	C	A	0.978706	4.92838	0.692987	0.0293716
rs143000699	11	29616209	T	C	7.774e-05	0.6571	11	29616209	T	C	0.023886	0.595556	0.170655	0.00349456	11	29616209	T	C	0.019455	0.699325	0.135837	0.0105944	11	29616209	29616209	C	T	intergenic	MIR8068;LINC01616	dist=1117114;dist=385459				11p14.1									rs143000699
rs143032594	2	141207893	I	D	0.0003154	1.3782	2	141207893	I	D	0.979378	1.23834	0.155483	0.178431	2	141207893	I	D	0.977226	1.4521	0.108629	0.000903538
rs143048324	8	5090342	I	D	7.531e-05	0.8504	8	5090342	I	D	0.889095	0.805225	0.0708186	0.00183292	8	5090342	I	D	0.886806	0.873992	0.0501701	0.00662218	8	5090343	5090343	G	-	intergenic	CSMD1;LOC100287015	dist=238015;dist=1170734				8p23.2									rs143048324
rs143048324	8	5090342	I	D	7.531e-05	0.8504	8	5090342	I	D	0.889095	0.805225	0.0708186	0.00183292	8	5090342	I	D	0.886806	0.873992	0.0501701	0.00662218	8	5090342	5090343	AG	0	intergenic	CSMD1;LOC100287015	dist=238014;dist=1170734				8p23.2
rs143053456	5	56337197	T	C	0.0004518	1.2359	5	56337197	T	C	0.950352	1.11623	0.106318	0.305963	5	56337197	T	C	0.945492	1.2972	0.073339	0.000521756	5	56337197	56337197	T	C	intergenic	MIER3;GPBP1	dist=89240;dist=132578				5q11.2									rs143053456
rs143058313	10	39093075	C	A	0.0001062	0.8851	10	39093075	C	A	0.795354	0.881827	0.0542023	0.0192975	10	39093075	C	A	0.794026	0.886832	0.0386689	0.00174412	10	39093075	39093075	C	A	intergenic	ACTR3BP5;NONE	dist=101704;dist=NONE				10p11.1									rs143058313
rs143093927	16	3261478	G	C	0.0001036	1.4384	16	3261478	G	C	0.97973	1.55996	0.160862	0.00795307	16	3261478	G	C	0.980164	1.37984	0.115188	0.00668943	16	3261478	3261478	G	C	intergenic	OR1F1;OR1F2P	dist=6293;dist=4084				16p13.3									rs143093927
rs143094340	3	5634463	T	C	0.0003201	0.8488	3	5634463	T	C	0.877695	0.791177	0.0801511	0.00295156	3	5634463	T	C	0.86811	0.877783	0.055353	0.0174107	3	5634463	5634463	T	C	intergenic	MIR4790;GRM7-AS3	dist=342523;dist=1039582				3p26.1									rs143094340
rs1431148	1	191025478	T	C	0.0004139	0.8641	1	191025478	T	C	0.901217	0.809908	0.071747	0.00273823	1	191025478	T	C	0.898476	0.892417	0.0506318	0.0231167	1	191025478	191025478	T	C	intergenic	LINC01720;LINC01680	dist=254690;dist=164811				1q31.2									rs1431148
rs143144161	1	28942800	T	C	0.0004854	1.254	1	28942800	T	C	0.0454409	1.12999	0.107756	0.251029	1	28942800	T	C	0.0407855	1.33037	0.0812343	0.000292631	1	28942800	28942800	C	T	intronic	TAF12					1p35.3									rs143144161
rs143144307	2	184951555	T	C	0.0003795	0.7328	2	184951555	T	C	0.974887	0.792553	0.145693	0.101968	2	184951555	T	C	0.977141	0.701163	0.109371	0.000747097	2	184951555	184951555	T	C	intergenic	NUP35;MIR548AE1	dist=925143;dist=292147				2q32.1									rs143144307
rs1431580	18	59777386	T	A	0.0002697	1.1031	18	59777386	T	A	0.313118	1.08603	0.0462898	0.0735768	18	59777386	T	A	0.313423	1.11195	0.0331249	0.00129012	18	59777386	59777386	A	T	intronic	PIGN				Multiple congenital anomalies-hypotonia-seizures syndrome 1, Autosomal recessive	18q21.33									rs1431580
rs143198986	7	146743888	G	A	0.000403	1.1702	7	146743888	G	A	0.0860381	1.14985	0.0774412	0.0677794	7	146743888	G	A	0.0872135	1.18039	0.0542537	0.00188713	7	146743888	146743888	A	G	intronic	CNTNAP2				Cortical dysplasia-focal epilepsy syndrome;Pitt-Hopkins like syndrome 1	7q35									rs143198986
rs143217538	4	113942406	G	A	0.0002048	0.621	4	113942406	G	A	0.0144897	0.795915	0.223608	0.316555	4	113942406	G	A	0.0161875	0.549868	0.156636	0.000250427
rs143222861	15	95768838	T	G	0.0002995	1.3684	15	95768838	T	G	0.976539	1.37133	0.155265	0.0477717	15	95768838	T	G	0.974245	1.36712	0.104598	0.0036597	15	95768838	95768838	T	G	intergenic	LOC440311;LINC01197	dist=368545;dist=53681				15q26.2									rs143222861
rs143255347	7	13533292	C	A	0.0002441	0.7244	7	13533292	C	A	0.0326529	0.567726	0.142121	0.000138257	7	13533292	C	A	0.0264191	0.842408	0.111846	0.13102	7	13533292	13533292	A	C	intergenic	ARL4A;ETV1	dist=802734;dist=397564				7p21.3									rs143255347
rs143306632	4	92580753	G	A	0.0002222	0.4782	4	92580753	G	A	0.0188791	0.464531	0.207533	0.000433596	4	92580753	G	A	0.015916	0.690631	0.738224	0.624876	4	92580753	92580753	A	G	intergenic	CCSER1;LNCPRESS2	dist=57383;dist=602896				4q22.1									rs143306632
rs143373538	18	47174911	T	C	0.0002997	0.6583	18	47174911	T	C	0.0188383	0.495299	0.182446	0.000252329	18	47174911	T	C	0.0135897	0.796864	0.149525	0.136949	18	47174911	47174911	C	T	intergenic	LIPG;ACAA2	dist=55632;dist=134963				18q21.1									rs143373538
rs143376896	5	103766742	G	C	0.0004968	4.5263	5	103766742	G	C	0.988649	6.16039	0.512909	0.000742103	5	103766742	G	C	0.988042	2.09227	0.811536	0.38464	5	103766742	103766742	G	C	intergenic	NUDT12;RAB9BP1	dist=868240;dist=668433				5q21.2									rs143376896
rs143382920	17	39990916	G	A	5.801e-06	0.6286	17	39990916	G	A	0.0172071	0.73697	0.179898	0.0988494	17	39990916	G	A	0.0197863	0.582426	0.124566	3.24133e-05	17	39990916	39990916	A	G	intronic	NT5C3B					17q21.2									rs143382920
rs143387837	5	20246761	T	A	0.0003351	0.6829	5	20246761	T	A	0.0149043	0.755393	0.192748	0.156091	5	20246761	T	A	0.0174159	0.653472	0.12748	0.00130715
rs143397262	6	70079316	G	A	2.788e-07	1.9093	6	70079316	G	A	0.986957	2.04867	0.214389	0.00155117	6	70079316	G	A	0.987838	1.83982	0.155533	0.000193677	6	70079316	70079316	G	A	intronic	ADGRB3					6q13									rs143397262
rs143399099	12	3276687	T	C	0.0004525	0.7497	12	3276687	T	C	0.0288085	0.710614	0.141601	0.0190314	12	3276687	T	C	0.0278645	0.770388	0.1008	0.0114986	12	3276687	3276687	C	T	intronic	TSPAN9					12p13.33									rs143399099
rs143420791	16	88120538	T	C	0.0002681	1.252	16	88120538	T	C	0.0468547	1.2683	0.1061	0.0216971	16	88120538	T	C	0.0477176	1.24373	0.0757764	0.00324689	16	88120538	88120538	C	T	intergenic	BANP;LOC400553	dist=9614;dist=12477				16q24.2									rs143420791
rs143456839	17	27507322	G	C	0.0004568	0.7692	17	27507322	G	C	0.966941	0.882552	0.120439	0.293347	17	27507322	G	C	0.974496	0.705359	0.0955945	0.000141981	17	27507322	27507322	G	C	intronic	MYO18A					17q11.2									rs143456839
rs143495343	17	40069217	T	C	5.546e-06	0.6287	17	40069217	T	C	0.0173394	0.732778	0.179293	0.0917598	17	40069217	T	C	0.0198258	0.584019	0.124326	3.42646e-05	17	40069217	40069217	C	T	intronic	ACLY					17q21.2									rs143495343
rs1435359	3	5801944	T	G	1.648e-05	1.1681	3	5801944	T	G	0.241741	1.24327	0.071186	0.00197593	3	5801944	T	G	0.254209	1.14317	0.0418237	0.0012829	3	5801944	5801944	T	G	intergenic	MIR4790;GRM7-AS3	dist=510004;dist=872101				3p26.1									rs1435359
rs143539263	5	100901626	T	C	0.0002964	0.8881	5	100901626	T	C	0.823427	0.874496	0.0560844	0.0157157	5	100901626	T	C	0.822851	0.895308	0.0404053	0.00579861	5	100901626	100901626	T	C	intergenic	ST8SIA4;SLCO4C1	dist=662637;dist=668066				5q21.1									rs143539263
rs143551004	1	191160300	I	D	0.0002455	1.173	1	191160300	I	D	0.0993719	1.25538	0.0761263	0.00230678	1	191160300	I	D	0.103647	1.13497	0.0530228	0.0157739	1	191160300	191160300	-	A	intergenic	LINC01720;LINC01680	dist=389512;dist=29989				1q31.2									rs143551004
rs143593999	1	50521253	G	C	0.0004347	1.2562	1	50521253	G	C	0.955974	1.14311	0.113624	0.244756	1	50521253	G	C	0.951529	1.31478	0.0789577	0.000702642	1	50521253	50521253	G	C	intronic	ELAVL4				Neuropathy, paraneoplastic sensory (1)	1p33									rs143593999
rs143609621	4	63541343	I	D	0.0003268	0.9027	4	63541343	I	D	0.731311	0.951161	0.0490068	0.305673	4	63541343	I	D	0.742757	0.878876	0.0350259	0.00020439	4	63541344	63541344	T	-	intergenic	ADGRL3-AS1;TECRL	dist=513861;dist=1602833				4q13.1									rs143609621
rs143672656	16	3250838	T	C	5.577e-05	0.6926	16	3250838	T	C	0.0230328	0.656584	0.159366	0.010975	16	3250838	T	C	0.0236999	0.7108	0.11111	0.00288521	16	3250838	3250838	C	T	intergenic	CASP16P;OR1F1	dist=50891;dist=3409				16p13.3									rs143672656
rs143683040	7	12435982	I	D	0.0004997	0.8773	7	12435982	I	D	0.884823	0.804048	0.066191	0.000772385	7	12435982	I	D	0.87233	0.914549	0.0456795	0.0487575
rs143685439	1	83023686	I	D	0.0004961	0.9021	1	83023686	I	D	0.771164	0.866963	0.0510182	0.00474799	1	83023686	I	D	0.765479	0.920482	0.0362808	0.0217113	1	83023686	83023686	-	TC	intergenic	ADGRL2;LINC01362	dist=564070;dist=345180				1p31.1									rs143685439
rs143724547	9	128010492	T	C	0.0002262	0.6946	9	128010492	T	C	0.0240755	0.887543	0.179576	0.510644	9	128010492	T	C	0.0293486	0.624428	0.118354	0.000120268	9	128010492	128010492	C	T	intergenic	HSPA5;GAPVD1	dist=6826;dist=13581				9q33.3									rs143724547
rs143741706	3	60305532	T	C	0.0002127	0.6316	3	60305532	T	C	0.012587	0.613747	0.215282	0.0299365	3	60305532	T	C	0.0124961	0.640731	0.151794	0.00480039	3	60305532	60305532	C	T	intronic	FHIT					3p14.2									rs143741706
rs143741871	7	52361670	C	A	0.0004473	0.7391	7	52361670	C	A	0.0288444	0.736776	0.14939	0.0461294	7	52361670	C	A	0.030075	0.740207	0.10542	0.00539053	7	52361670	52361670	A	C	intergenic	COBL;POM121L12	dist=977112;dist=741679				7p12.1									rs143741871
rs143791986	2	25422605	I	D	0.0004508	1.118	2	25422605	I	D	0.801937	1.16345	0.0546902	0.00610245	2	25422605	I	D	0.804762	1.09548	0.0390674	0.0203187	2	25422606	25422608	AAG	-	intergenic	POMC;LINC01381	dist=30886;dist=4574				2p23.3									rs143791986
rs143794801	1	168783915	T	G	0.0003738	0.6878	1	168783915	T	G	0.0128394	0.804269	0.196361	0.277711	1	168783915	T	G	0.0169415	0.64587	0.124558	0.000747495	1	168783915	168783915	G	T	intergenic	LINC00626;LINC00970	dist=21789;dist=89228				1q24.2									rs143794801
rs143805699	11	128899917	T	C	0.0004836	0.6082	11	128899917	T	C	0.0105877	0.623533	0.24645	0.0652873	11	128899917	T	C	0.0108429	0.600661	0.174633	0.00510895	11	128899917	128899917	C	T	intronic	ARHGAP32					11q24.3									rs143805699
rs143838921	1	115975211	T	C	0.000174	0.7895	1	115975211	T	C	0.0441636	0.829971	0.109243	0.0935931	1	115975211	T	C	0.0462912	0.770162	0.0770257	0.000925578	1	115975211	115975211	C	T	intergenic	NGF;VANGL1	dist=94354;dist=209363				1p13.2									rs143838921
rs143842326	7	132176185	T	C	0.0002103	0.6062	7	132176185	T	C	0.0178525	0.872115	0.267418	0.612941	7	132176185	T	C	0.0197593	0.535256	0.156461	0.000130037	7	132176185	132176185	C	T	intronic	PLXNA4					7q32.3									rs143842326
rs143844370	16	3353000	G	A	0.0002033	1.3898	16	3353000	G	A	0.969288	1.63517	0.15224	0.00191008	16	3353000	G	A	0.969898	1.27875	0.108966	0.0272133	16	3353000	3353000	G	A	intronic	TIGD7					16p13.3									rs143844370
rs143877470	10	119235770	T	C	7.235e-05	0.6379	10	119235770	T	C	0.0155896	0.606619	0.187148	0.0104675	10	119235770	T	C	0.0137131	0.656762	0.142305	0.00443247	10	119235770	119235770	C	T	intergenic	PDZD8;EMX2OS	dist=100792;dist=8034				10q26.11									rs143877470
rs1439582	5	124612211	T	G	0.0003734	1.126	5	124612211	T	G	0.178717	1.02897	0.0562081	0.610657	5	124612211	T	G	0.166897	1.18248	0.0414298	4.17349e-05	5	124612211	124612211	T	G	ncRNA_intronic	LOC101927421					5q23.2									rs1439582
rs1439583	5	124611396	G	A	0.0003171	0.887	5	124611396	G	A	0.822267	0.971612	0.0561126	0.607036	5	124611396	G	A	0.834321	0.844035	0.041395	3.3323e-05	5	124611396	124611396	A	G	ncRNA_intronic	LOC101927421					5q23.2									rs1439583
rs1439586	5	124606108	T	C	0.0003041	1.1275	5	124606108	T	C	0.177727	1.02896	0.0559429	0.609057	5	124606108	T	C	0.165551	1.18502	0.0412837	3.10201e-05	5	124606108	124606108	T	C	ncRNA_intronic	LOC101927421					5q23.2									rs1439586
rs1439611	5	124585767	T	G	0.000267	1.1292	5	124585767	T	G	0.177985	1.02707	0.0560778	0.633181	5	124585767	T	G	0.165082	1.18916	0.0414396	2.27104e-05	5	124585767	124585767	T	G	ncRNA_intronic	LOC101927421					5q23.2									rs1439611
rs143997764	3	176855838	G	A	0.000359	0.6767	3	176855838	G	A	0.0210145	0.532809	0.17013	0.000417237	3	176855838	G	A	0.0140683	0.801092	0.142905	0.128543	3	176855838	176855838	A	G	intronic	TBL1XR1				Mental retardation, autosomal dominant 41, Autosomal dominant;Pierpont syndrome, Autosomal dominant	3q26.32									rs143997764
rs144079264	14	43391160	I	D	0.0003021	0.8387	14	43391160	I	D	0.933885	0.758921	0.085914	0.000962804	14	43391160	I	D	0.927834	0.879267	0.0590997	0.0274649	14	43391161	43391162	CT	-	intergenic	LRFN5;FSCB	dist=1017409;dist=1582192				14q21.1									rs144079264
rs144130357	1	39205398	T	C	0.0001983	0.7533	1	39205398	T	C	0.0306144	0.738156	0.129705	0.0228352	1	39205398	T	C	0.0296049	0.761385	0.0940295	0.00471024	1	39205398	39205398	C	T	intergenic	LINC01685;RRAGC	dist=263242;dist=98471				1p34.3									rs144130357
rs144133078	1	165013534	T	C	0.0001594	0.6107	1	165013534	T	C	0.0109718	0.601	0.226579	0.0319334	1	165013534	T	C	0.0114982	0.615619	0.159808	0.00363238	1	165013534	165013534	C	T	intergenic	PBX1;LMX1A	dist=192474;dist=157570				1q23.3									rs144133078
rs144142868	12	109301894	G	A	0.0003823	1.669	12	109301894	G	A	0.989484	1.00592	0.269968	0.98259	12	109301894	G	A	0.985799	2.043	0.17059	6.50923e-05
rs1441493	11	25963507	C	A	0.0001421	1.1162	11	25963507	C	A	0.750076	1.10209	0.0498566	0.0524329	11	25963507	C	A	0.747776	1.12346	0.0354711	0.00110788	11	25963507	25963507	C	A	intergenic	LUZP2;ANO3	dist=859321;dist=247163				11p14.3									rs1441493
rs144187736	1	203321222	G	A	0.0004788	1.4934	1	203321222	G	A	0.981445	1.57327	0.186995	0.0195855	1	203321222	G	A	0.983127	1.44707	0.145523	0.0137823	1	203321222	203321222	G	A	upstream	FMOD	dist=665				1q32.1									rs144187736
rs144261932	2	180487089	T	A	0.0002124	1.3414	2	180487089	T	A	0.975884	1.12681	0.143032	0.409321	2	180487089	T	A	0.97136	1.44929	0.0952866	0.00016712	2	180487089	180487089	T	A	intronic	ZNF385B					2q31.2									rs144261932
rs144272001	1	115930791	G	A	0.0001786	1.2802	1	115930791	G	A	0.958175	1.25508	0.112639	0.0482116	1	115930791	G	A	0.95787	1.29356	0.0813051	0.00196941	1	115930791	115930791	G	A	intergenic	NGF;VANGL1	dist=49934;dist=253783				1p13.2									rs144272001
rs144274863	11	96973782	T	C	0.0004923	0.7436	11	96973782	T	C	0.0284344	0.614503	0.13894	0.000770353	11	96973782	T	C	0.0226363	0.833473	0.107482	0.0959209	11	96973782	96973782	C	T	intergenic	LOC105369443;CNTN5	dist=725868;dist=1917924				11q21									rs144274863
rs144309016	17	27503150	I	D	0.0004265	0.7683	17	27503150	I	D	0.966957	0.881509	0.120358	0.288412	17	27503150	I	D	0.974522	0.704555	0.0955187	0.000132956	17	27503151	27503151	G	-	intronic	MYO18A					17q11.2									rs144309016
rs144331801	3	60507037	G	A	7.741e-05	0.433	3	60507037	G	A	0.0201415	0.426709	0.22299	0.000271441	3	60507037	G	A	0.0216471	0.495339	0.676701	0.318918	3	60507037	60507037	A	G	intronic	FHIT					3p14.2									rs144331801
rs144343340	4	98918817	T	G	0.0004349	1.471	4	98918817	T	G	0.983409	1.7101	0.178401	0.00412567	4	98918817	T	G	0.986562	1.34226	0.139121	0.0395632	4	98918817	98918817	T	G	intronic	STPG2					4q23									rs144343340
rs144345548	7	127634673	G	A	0.0003493	1.4644	7	127634673	G	A	0.986088	0.925033	0.213911	0.713596	7	127634673	G	A	0.978081	1.70495	0.123079	3.20647e-05	7	127634673	127634673	G	A	intronic	SND1					7q32.1									rs144345548
rs144358346	6	51108658	I	D	0.0002018	1.104	6	51108658	I	D	0.34051	1.12821	0.0457684	0.00811222	6	51108658	I	D	0.345944	1.09186	0.0327398	0.00709013	6	51108659	51108660	TA	-	intergenic	TFAP2B;PKHD1	dist=293333;dist=371485				6p12.3									rs139069385
rs1443614	18	7845629	G	A	0.0003885	1.0961	18	7845629	G	A	0.594206	1.11228	0.0447763	0.0176909	18	7845629	G	A	0.591118	1.08809	0.0316843	0.00780638	18	7845629	7845629	A	G	intronic	PTPRM					18p11.23									rs1443614
rs1443700	2	172846257	G	A	0.000367	0.8711	2	172846257	G	A	0.893944	0.781674	0.0684538	0.000229568	2	172846257	G	A	0.879735	0.916677	0.0470004	0.0621662	2	172846257	172846257	A	G	intronic	HAT1					2q31.1									rs1443700
rs144391978	7	127369776	T	C	0.0002389	0.6804	7	127369776	T	C	0.0143207	1.09677	0.212185	0.660536	7	127369776	T	C	0.0231683	0.583323	0.120521	1.78511e-05	7	127369776	127369776	C	T	intronic	SND1					7q32.1									rs144391978
rs144400338	18	38153774	T	C	0.000145	1.7466	18	38153774	T	C	0.98881	1.64718	0.256737	0.0619464	18	38153774	T	C	0.98778	1.797	0.17889	0.00172553	18	38153774	38153774	T	C	intergenic	LINC01477;KC6	dist=474577;dist=906462				18q12.3									rs144400338
rs1444659	5	124594769	T	C	0.0002509	0.8854	5	124594769	T	C	0.821627	0.973947	0.0559134	0.636183	5	124594769	T	C	0.834741	0.840521	0.0413261	2.041e-05	5	124594769	124594769	C	T	ncRNA_intronic	LOC101927421					5q23.2									rs1444659
rs144480854	21	47235351	G	A	7.577e-05	0.8411	21	47235351	G	A	0.088151	0.855934	0.0769187	0.0459834	21	47235351	G	A	0.0956263	0.834112	0.0531493	0.000775092
rs144501022	1	191098193	I	D	0.0004814	1.1556	1	191098193	I	D	0.101996	1.23018	0.0716683	0.00323142	1	191098193	I	D	0.103775	1.11987	0.0507547	0.0242193	1	191098193	191098193	-	T	intergenic	LINC01720;LINC01680	dist=327405;dist=92096				1q31.2									rs144501022
rs144508440	7	79501497	I	D	0.0004145	1.1036	7	79501497	I	D	0.276983	1.14517	0.0478043	0.00428974	7	79501497	I	D	0.279753	1.08269	0.0344064	0.0204282
rs144533375	8	92087029	C	A	0.0004451	0.6475	8	92087029	C	A	0.987492	0.658789	0.212992	0.0399849	8	92087029	C	A	0.988084	0.641879	0.152041	0.00213901	8	92087029	92087029	C	A	intronic	OTUD6B					8q21.3									rs144533375
rs144550157	7	12319260	I	D	0.0002897	0.8678	7	12319260	I	D	0.893459	0.783015	0.0693572	0.000308545	7	12319260	I	D	0.881183	0.910442	0.0473889	0.045878	7	12319261	12319262	TT	-	intergenic	TMEM106B;VWDE	dist=42371;dist=51249				7p21.3									rs144550157
rs144564444	22	40935599	T	C	0.000447	0.3534	22	40935599	T	C	0.0223897	0.376187	0.341166	0.00683307	22	40935599	T	C	0.0279958	0.291808	0.597526	0.0500038
rs144589769	10	38493923	I	D	4.16e-07	1.2523	10	38493923	I	D	0.0917845	1.21749	0.0755631	0.00800477	10	38493923	I	D	0.0870418	1.27113	0.0549678	7.94803e-06	10	38493923	38493923	-	ACTAAGTGAAGAG	ncRNA_intronic	LOC100129055					10p11.1									rs144589769
rs144612079	8	7241324	T	C	0.0002612	1.2467	8	7241324	T	C	0.914877	1.32908	0.116183	0.0161704	8	7241324	T	C	0.9191	1.21753	0.0707041	0.00598961	8	7241324	7241324	T	C	intergenic	ZNF705G;DEFB4B	dist=20834;dist=31061				8p23.1									rs144612079
rs144662578	14	43427490	C	A	0.0001827	0.8273	14	43427490	C	A	0.935295	0.768589	0.0886536	0.00232254	14	43427490	C	A	0.931405	0.857413	0.0617209	0.0114164	14	43427490	43427490	C	A	intergenic	LRFN5;FSCB	dist=1053738;dist=1545864				14q21.1									rs144662578
rs1446921	11	93011252	T	C	0.0001977	0.9075	11	93011252	T	C	0.610995	0.941896	0.0451443	0.184209	11	93011252	T	C	0.621035	0.890687	0.0319641	0.000279349	11	93011252	93011252	T	C	intergenic	SLC36A4;DEUP1	dist=80111;dist=52631				11q21									rs1446921
rs1447037	5	29577181	T	A	0.000182	0.907	5	29577181	T	A	0.646485	0.852044	0.0450987	0.000357094	5	29577181	T	A	0.628282	0.935961	0.0319445	0.0379092	5	29577181	29577181	T	A	intergenic	LINC02064;LOC105374704	dist=181098;dist=303486				5p13.3									rs1447037
rs144754653	18	23532805	I	D	0.0003343	0.7331	18	23532805	I	D	0.979624	0.725577	0.149013	0.0253268	18	23532805	I	D	0.978897	0.73689	0.10636	0.00297459
rs144834676	14	52467959	I	D	0.0004488	0.8771	14	52467959	I	D	0.874426	0.857077	0.0647278	0.0157459	14	52467959	I	D	0.872288	0.887219	0.0457871	0.00826758	14	52467960	52467961	GT	-	intronic	C14orf166					14q22.1									rs144834676
rs144867745	19	35827933	G	C	0.0003732	1.4935	19	35827933	G	C	0.984952	1.32389	0.196191	0.163477	19	35827933	G	C	0.983059	1.58492	0.137734	0.00131074	19	35827933	35827933	G	C	intronic	CD22					19q13.12									rs144867745
rs144944109	15	84953796	C	A	0.0004907	0.8031	15	84953796	C	A	0.953267	0.879029	0.104497	0.21102	15	84953796	C	A	0.957871	0.76289	0.078785	0.000404629	15	84953796	84953796	C	A	intergenic	GOLGA6L4;LOC103171574	dist=39676;dist=23421				15q25.2									rs144944109
rs144967815	1	39197749	T	C	0.0001812	1.3273	1	39197749	T	C	0.969474	1.3446	0.129047	0.0255894	1	39197749	T	C	0.970356	1.31831	0.0933322	0.00391368	1	39197749	39197749	T	C	intergenic	LINC01685;RRAGC	dist=255593;dist=106120				1p34.3									rs144967815
rs145184450	8	10225370	T	C	0.0003779	0.5953	8	10225370	T	C	0.0118337	0.576203	0.240734	0.0280191	8	10225370	T	C	0.010046	0.606619	0.183466	0.00897457
rs145189890	14	97654774	C	A	4.497e-05	1.7643	14	97654774	C	A	0.0146865	1.51753	0.22752	0.0564901	14	97654774	C	A	0.0130344	1.93055	0.175873	6.34898e-05	14	97654774	97654774	A	C	intergenic	LINC02304;LINC02325	dist=29701;dist=270379				14q32.2									rs145189890
rs145222813	16	3373437	G	C	5.299e-05	1.577	16	3373437	G	C	0.981284	1.87055	0.191963	0.00191788	16	3373437	G	C	0.982075	1.44156	0.139203	0.0108677	16	3373437	3373437	G	C	intergenic	ZNF75A;OR2C1	dist=4861;dist=32452				16p13.3									rs145222813
rs145280412	1	38543548	I	D	0.00014	0.8438	1	38543548	I	D	0.0907479	0.802405	0.0762681	0.00459139	1	38543548	I	D	0.0885499	0.866178	0.0549635	0.00982494	1	38543548	38543548	-	TGATA	intergenic	POU3F1;MIR3659	dist=31098;dist=11355				1p34.3									rs145280412
rs145324617	1	168967736	C	A	0.0002715	1.1923	1	168967736	C	A	0.932582	1.05686	0.0860667	0.522713	1	168967736	C	A	0.921551	1.26033	0.0583715	0.000102319	1	168967736	168967736	C	A	ncRNA_intronic	LINC00970					1q24.2									rs145324617
rs1453750	3	61298955	G	A	9.59e-05	1.1097	3	61298955	G	A	0.31599	1.13516	0.0460232	0.00560571	3	61298955	G	A	0.32407	1.09705	0.0327622	0.00454071	3	61298955	61298955	A	G	intergenic	FHIT;PTPRG	dist=61820;dist=248288				3p14.2									rs1453750
rs145380521	1	99768670	I	D	0.0001883	1.4055	1	99768670	I	D	0.97187	1.62751	0.153146	0.00223736	1	99768670	I	D	0.974288	1.29683	0.113439	0.0251614	1	99768671	99768673	TGT	-	intronic	PLPPR4					1p21.2									rs145380521
rs145405327	5	100890152	G	C	0.0003402	1.1252	5	100890152	G	C	0.175658	1.14301	0.0563567	0.0165854	5	100890152	G	C	0.176102	1.11608	0.040571	0.00636245	5	100890152	100890152	C	G	intergenic	ST8SIA4;SLCO4C1	dist=651163;dist=679540				5q21.1									rs145405327
rs145407234	22	28929054	G	A	0.0004872	1.1816	22	28929054	G	A	0.924831	1.13038	0.0820106	0.139474	22	28929054	G	A	0.92355	1.20884	0.0588887	0.00153563	22	28929054	28929054	G	A	intronic	TTC28					22q12.1									rs145407234
rs145425228	4	153436153	T	C	0.0001141	1.5594	4	153436153	T	C	0.988276	1.50119	0.211842	0.0641856	4	153436153	T	C	0.985464	1.58441	0.137177	0.0012712	4	153436153	153436153	T	C	intronic	FBXW7					4q31.3									rs145425228
rs1454354	1	191133926	G	A	0.0002889	0.9118	1	191133926	G	A	0.413106	0.879588	0.0435541	0.00329145	1	191133926	G	A	0.405699	0.929001	0.0314035	0.0191943	1	191133926	191133926	G	A	intergenic	LINC01720;LINC01680	dist=363138;dist=56363				1q31.2									rs1454354
rs1454355	1	191133904	G	A	0.0004098	0.914	1	191133904	G	A	0.421612	0.881164	0.0435629	0.00375069	1	191133904	G	A	0.412587	0.93145	0.0313784	0.0238085	1	191133904	191133904	G	A	intergenic	LINC01720;LINC01680	dist=363116;dist=56385				1q31.2									rs1454355
rs1454356	1	191133789	C	A	0.0002798	0.9116	1	191133789	C	A	0.413128	0.879328	0.0435562	0.00322192	1	191133789	C	A	0.405758	0.928848	0.0314004	0.0189147	1	191133789	191133789	C	A	intergenic	LINC01720;LINC01680	dist=363001;dist=56500				1q31.2									rs1454356
rs145525252	7	12390302	I	D	0.0002857	1.1362	7	12390302	I	D	0.137988	1.23204	0.0616337	0.000566117	7	12390302	I	D	0.148934	1.09251	0.0428532	0.0375334	7	12390302	12390302	-	TC	intronic	VWDE					7p21.3									rs145525252
rs145640575	9	119070179	I	D	0.0003107	1.5837	9	119070179	I	D	0.98271	1.66666	0.215668	0.0224626	9	119070179	I	D	0.983014	1.54087	0.158074	0.00808291	9	119070180	119070182	ATG	-	intronic	PAPPA					9q33.1									rs145640575
rs145675983	15	93178152	I	D	0.0004378	0.8315	15	93178152	I	D	0.0730694	0.759953	0.0869112	0.00201336	15	93178152	I	D	0.0630273	0.87552	0.0658676	0.0461665	15	93178152	93178152	-	T	intronic	FAM174B					15q26.1									rs145675983
rs145699004	1	90012432	I	D	0.0001797	1.2317	1	90012432	I	D	0.944606	1.17015	0.0963663	0.107978	1	90012432	I	D	0.941813	1.2636	0.068117	0.000762265	1	90012433	90012436	TTAT	-	intronic	LRRC8B					1p22.2									rs145699004
rs145727814	10	39061395	G	A	0.0001498	0.8865	10	39061395	G	A	0.797587	0.884755	0.0545679	0.0236738	10	39061395	G	A	0.796993	0.887436	0.0390709	0.00206409	10	39061395	39061395	G	A	intergenic	ACTR3BP5;NONE	dist=70024;dist=NONE				10p11.1									rs145727814
rs1457475	8	134988329	G	A	0.0001342	0.8697	8	134988329	G	A	0.867043	0.906468	0.0633419	0.118035	8	134988329	G	A	0.865478	0.851896	0.0447686	0.000282464	8	134988329	134988329	G	A	intergenic	LOC101927822;ZFAT	dist=73679;dist=501702				8q24.22									rs1457475
rs145760806	5	149549966	T	C	0.0001824	0.6018	5	149549966	T	C	0.0155591	0.532124	0.21332	0.00472621	5	149549966	T	C	0.0123643	0.654334	0.175856	0.0195837	5	149549966	149549966	C	T	intronic	CDX1					5q32									rs145760806
rs145772254	14	45934892	T	C	0.0001712	0.1705	14	45934892	T	C	0.01	0.209389	0.528449	0.00505826	14	45934892	T	C	0.0132773	0.0772638	1.03648	0.0142832
rs145847139	5	100891586	G	A	0.0004025	1.1276	5	100891586	G	A	0.167617	1.16941	0.0585115	0.00681102	5	100891586	G	A	0.172716	1.10699	0.041672	0.0140225	5	100891586	100891586	A	G	intergenic	ST8SIA4;SLCO4C1	dist=652597;dist=678106				5q21.1									rs145847139
rs145859596	10	38288348	G	C	3.381e-07	0.837	10	38288348	G	C	0.855183	0.80626	0.0606608	0.000301116	10	38288348	G	C	0.849565	0.852595	0.0426449	0.000151277	10	38288348	38288348	G	C	intergenic	ZNF25;ZNF33A	dist=22765;dist=11230				10p11.1									rs145859596
rs145884001	4	153487154	T	A	0.0001412	0.6415	4	153487154	T	A	0.0116888	0.672073	0.213879	0.0726737	4	153487154	T	A	0.0143333	0.629048	0.13913	0.00137473	4	153487154	153487154	A	T	intergenic	LINC02486;TMEM154	dist=26739;dist=60112				4q31.3									rs145884001
rs145894210	17	60896603	C	A	9.724e-05	1.8423	17	60896603	C	A	0.989298	2.13439	0.272663	0.00824222	17	60896603	C	A	0.989558	1.71314	0.191617	0.00700423	17	60896603	60896603	C	A	ncRNA_intronic	LOC101927877					17q23.2									rs145894210
rs145899197	15	47336085	G	A	0.0002949	1.6953	15	47336085	G	A	0.989757	1.59463	0.244842	0.0666757	15	47336085	G	A	0.989862	1.75338	0.181548	0.00304802	15	47336085	47336085	G	A	intergenic	LOC105370802;SEMA6D	dist=1112818;dist=140318				15q21.1									rs145899197
rs145907536	7	16819828	G	A	0.0002079	1.5441	7	16819828	G	A	0.983016	1.4787	0.194583	0.0515584	7	16819828	G	A	0.983693	1.58262	0.146686	0.00256006	7	16819828	16819828	G	A	intronic	TSPAN13					7p21.1									rs145907536
rs145914309	11	128959634	T	C	0.0004723	1.6456	11	128959634	T	C	0.989403	1.604	0.24639	0.065136	11	128959634	T	C	0.989153	1.66683	0.174625	0.00500695	11	128959634	128959634	T	C	intronic	ARHGAP32					11q24.3									rs145914309
rs145968528	1	237748754	C	A	0.0003532	0.6607	1	237748754	C	A	0.0171732	0.529329	0.177869	0.000682943	1	237748754	C	A	0.0108193	0.778511	0.153029	0.110612	1	237748754	237748754	A	C	intronic	RYR2				Arrhythmogenic right ventricular dysplasia 2, Autosomal dominant;Ventricular tachycardia, catecholaminergic polymorphic, 1, Autosomal dominant	1q43									rs145968528
rs145981058	7	151414040	G	C	0.0002506	1.5878	7	151414040	G	C	0.989198	1.30768	0.228977	0.253289	7	151414040	G	C	0.986712	1.72833	0.151362	0.000554212	7	151414040	151414040	G	C	intronic	PRKAG2				Cardiomyopathy, hypertrophic 6, Autosomal dominant;Glycogen storage disease of heart, lethal congenital, Autosomal dominant;Wolff-Parkinson-White syndrome, ?Autosomal dominant	7q36.1									rs145981058
rs146026886	7	52125788	G	A	7.377e-06	0.7195	7	52125788	G	A	0.033587	0.752442	0.128384	0.0306584	7	52125788	G	A	0.034967	0.703922	0.0895648	0.000145107	7	52125788	52125788	A	G	intergenic	COBL;POM121L12	dist=741230;dist=977561				7p12.1									rs146026886
rs146096501	1	28940893	T	C	0.0004889	0.7975	1	28940893	T	C	0.954574	0.885364	0.107767	0.252841	1	28940893	T	C	0.959245	0.751499	0.0812738	0.000291245	1	28940893	28940893	T	C	intronic	TAF12					1p35.3									rs146096501
rs146109877	1	89990257	I	D	9.442e-05	1.2417	1	89990257	I	D	0.944164	1.18067	0.0954702	0.0867083	1	89990257	I	D	0.941951	1.2739	0.0680938	0.00049956	1	89990258	89990269	TCCTCCTCCTCC	-	upstream	LRRC8B	dist=128				1p22.2									rs146109877
rs146114135	18	59754124	I	D	6.333e-05	0.8984	18	59754124	I	D	0.680004	0.915391	0.0460406	0.0539646	18	59754124	I	D	0.680693	0.889908	0.032908	0.000368422	18	59754125	59754127	ACA	-	intronic	PIGN				Multiple congenital anomalies-hypotonia-seizures syndrome 1, Autosomal recessive	18q21.33									rs146114135
rs146116482	1	166422039	T	C	0.0004912	1.5242	1	166422039	T	C	0.980723	1.84807	0.204438	0.00404164	1	166422039	T	C	0.982095	1.37406	0.149948	0.0386785	1	166422039	166422039	T	C	intergenic	FAM78B;LINC01675	dist=286047;dist=22970				1q24.1									rs146116482
rs146120913	15	46246533	T	A	1.166e-05	3.6819	15	46246533	T	A	0.977479	3.85315	0.321072	7.74289e-05	15	46246533	T	A	0.986374	2.80025	0.787775	0.217637	15	46246533	46246533	T	A	intergenic	LOC105370802;SEMA6D	dist=23266;dist=1229870				15q21.1									rs146120913
rs146195183	10	38538808	I	D	2.275e-07	1.2119	10	38538808	I	D	0.133938	1.21068	0.0638643	0.00235121	10	38538808	I	D	0.133367	1.21247	0.0456352	1.77187e-05	10	38538808	38538808	-	T	intergenic	LOC100129055;HSD17B7P2	dist=35535;dist=106500				10p11.1									rs146195183
rs146237189	1	92024738	T	G	0.0001931	0.5939	1	92024738	T	G	0.0127357	0.426978	0.234145	0.000615849	1	92024738	T	G	0.0107598	0.712949	0.174195	0.0593992	1	92024738	92024738	G	T	intergenic	CDC7;TGFBR3	dist=33417;dist=121162				1p22.1									rs146237189
rs146297247	2	39097803	T	C	0.0001538	1.5606	2	39097803	T	C	0.0116655	1.50779	0.197525	0.0291603	2	39097803	T	C	0.0105976	1.59038	0.146357	0.000782301	2	39097803	39097803	C	T	intronic	DHX57					2p22.1									rs146297247
rs1463340	1	191117027	G	A	0.0004254	0.8635	1	191117027	G	A	0.901237	0.804334	0.0722205	0.00210291	1	191117027	G	A	0.898666	0.894619	0.0509539	0.0272539	1	191117027	191117027	G	A	intergenic	LINC01720;LINC01680	dist=346239;dist=73262				1q31.2									rs1463340
rs1463341	1	191137189	T	A	0.0003129	1.0962	1	191137189	T	A	0.586954	1.13579	0.043547	0.00353144	1	191137189	T	A	0.594453	1.07612	0.0314164	0.0197162	1	191137189	191137189	A	T	intergenic	LINC01720;LINC01680	dist=366401;dist=53100				1q31.2									rs1463341
rs146355941	7	24872105	G	A	0.0003126	1.1282	7	24872105	G	A	0.822252	1.12521	0.057087	0.0403455	7	24872105	G	A	0.822129	1.12971	0.0412869	0.00337958	7	24872105	24872105	G	A	intronic	OSBPL3					7p15.3									rs146355941
rs146364049	4	94347638	C	A	6.962e-05	1.588	4	94347638	C	A	0.984863	1.60959	0.208202	0.0278681	4	94347638	C	A	0.983755	1.57828	0.140157	0.00172506	4	94347638	94347638	C	A	intronic	GRID2				Spinocerebellar ataxia, autosomal recessive 18, Autosomal recessive	4q22.2									rs146364049
rs146371251	23	29223967	T	A	0.0001473	0.9143	23	29223967	T	A	0.475597	0.906346	0.0393941	0.0126493	X	29223967	T	A	0.473777	0.918781	0.0294873	0.00410133	X	29223967	29223967	T	A	intronic	IL1RAPL1				Mental retardation, X-linked 21/34, X-linked recessive	Xp21.3									rs146371251
rs1464830	19	37132880	T	C	5.517e-05	0.8988	19	37132880	T	C	0.345519	0.873155	0.0453616	0.00290728	19	37132880	T	C	0.340731	0.912318	0.0325726	0.00497451	19	37132880	37132880	C	T	intronic	ZNF461					19q13.12									rs1464830
rs1464831	19	37132987	G	A	5.541e-05	1.1125	19	37132987	G	A	0.654367	1.14521	0.045357	0.00291523	19	37132987	G	A	0.659137	1.09607	0.032566	0.00498324	19	37132987	37132987	G	A	intronic	ZNF461					19q13.12									rs1464831
rs1464870	10	106678075	C	A	0.0001322	1.1196	10	106678075	C	A	0.226202	1.15116	0.0513845	0.00571273	10	106678075	C	A	0.231719	1.10436	0.0361496	0.00572437	10	106678075	106678075	A	C	intronic	SORCS3					10q25.1									rs1464870
rs146545063	5	100892788	G	C	0.0003355	0.8887	5	100892788	G	C	0.824268	0.875003	0.0563329	0.0166535	5	100892788	G	C	0.823804	0.895822	0.0405585	0.00625389	5	100892788	100892788	G	C	intergenic	ST8SIA4;SLCO4C1	dist=653799;dist=676904				5q21.1									rs146545063
rs146582311	15	65519471	T	C	0.0002062	1.5128	15	65519471	T	C	0.0151911	1.25109	0.176914	0.193803	15	65519471	T	C	0.0115784	1.7149	0.143715	5.94428e-05	15	65519471	65519471	C	T	intergenic	CILP;PARP16	dist=15631;dist=30961				15q22.31									rs146582311
rs146665575	7	146743889	G	A	0.0004034	1.1702	7	146743889	G	A	0.0860282	1.1499	0.0774432	0.0677044	7	146743889	G	A	0.087206	1.18036	0.0542571	0.00189095	7	146743889	146743889	A	G	intronic	CNTNAP2				Cortical dysplasia-focal epilepsy syndrome;Pitt-Hopkins like syndrome 1	7q35									rs146665575
rs1467159	3	5029562	T	C	0.0001565	1.1036	3	5029562	T	C	0.474778	1.06898	0.0447506	0.135861	3	5029562	T	C	0.477705	1.12189	0.0320975	0.000335387	3	5029562	5029562	T	C	intergenic	BHLHE40;ARL8B	dist=2697;dist=134368				3p26.1									rs1467159
rs146731690	2	218223318	T	C	0.0001881	0.7854	2	218223318	T	C	0.0420965	0.835303	0.110149	0.108024	2	218223318	T	C	0.0413024	0.760356	0.0799087	0.00082053	2	218223318	218223318	C	T	ncRNA_intronic	DIRC3					2q35									rs146731690
rs146832026	5	20375093	T	G	7.378e-05	0.6594	5	20375093	T	G	0.0154233	0.719637	0.190204	0.0930222	5	20375093	T	G	0.0179049	0.634548	0.126037	0.000522428
rs146897595	1	166380898	G	A	0.0004055	1.1088	1	166380898	G	A	0.263789	1.05571	0.0497374	0.27438	1	166380898	G	A	0.2462	1.13776	0.0360699	0.000312732	1	166380898	166380898	A	G	intergenic	FAM78B;LINC01675	dist=244906;dist=64111				1q24.1									rs146897595
rs146907869	7	2465203	I	D	0.0001434	0.7034	7	2465203	I	D	0.0266404	0.738828	0.15531	0.0572694	7	2465203	I	D	0.0255982	0.684634	0.115211	0.00143213	7	2465203	2465203	-	AACAAC	intronic	CHST12					7p22.3									rs146907869
rs146917653	7	32833767	T	C	0.0002829	0.7756	7	32833767	T	C	0.0438486	0.757955	0.119329	0.023058	7	32833767	T	C	0.0432298	0.785047	0.0864142	0.00602246	7	32833767	32833767	C	T	intergenic	LINC00997;DPY19L1P2	dist=31231;dist=32147				7p14.3									rs146917653
rs146970351	14	36674945	I	D	0.0004851	1.3202	14	36674945	I	D	0.976335	1.13394	0.146596	0.396951	14	36674945	I	D	0.970514	1.40695	0.0948279	0.000483037	14	36674946	36674946	A	-	intergenic	PTCSC3;MBIP	dist=29089;dist=92818				14q13.3									rs146970351
rs147021679	4	141366192	T	C	0.0003248	0.7056	4	141366192	T	C	0.0295427	0.70361	0.17501	0.0499918	4	141366192	T	C	0.0312198	0.70643	0.116576	0.00365347	4	141366192	141366192	C	T	intronic	MGAT4D					4q31.1									rs147021679
rs147024875	12	19447989	G	A	4.723e-05	0.6775	12	19447989	G	A	0.0177506	0.772388	0.169625	0.137351	12	19447989	G	A	0.0199075	0.637226	0.115911	0.000187923	12	19447989	19447989	A	G	intronic	PLEKHA5					12p12.3									rs147024875
rs147029943	2	180554974	T	A	4.312e-05	1.644	2	180554974	T	A	0.989629	1.24825	0.236585	0.358318	2	180554974	T	A	0.984786	1.81466	0.141674	6.07053e-05	2	180554974	180554974	T	A	intronic	ZNF385B					2q31.2									rs147029943
rs147057986	10	38684956	I	D	0.0001833	0.8917	10	38684956	I	D	0.791516	0.887778	0.0527565	0.0229351	10	38684956	I	D	0.789886	0.893743	0.0376238	0.00262581	10	38684957	38684960	CAAA	-	ncRNA_intronic	SEPT7P9					10p11.1									rs147057986
rs147107762	18	71309680	T	C	6.904e-05	0.5521	18	71309680	T	C	0.0123719	0.540131	0.243028	0.0153755	18	71309680	T	C	0.0107895	0.559436	0.189179	0.00326025	18	71309680	71309680	C	T	intergenic	LOC100505817;FBXO15	dist=292556;dist=430908				18q22.3									rs147107762
rs147114772	14	36667999	I	D	0.0004868	1.327	14	36667999	I	D	0.977211	1.14276	0.149134	0.377085	14	36667999	I	D	0.971668	1.41295	0.096654	0.000529556
rs147138909	7	2470152	T	C	0.0001296	0.701	7	2470152	T	C	0.026413	0.720874	0.155276	0.0401366	7	2470152	T	C	0.0250173	0.690243	0.115766	0.00189769	7	2470152	2470152	C	T	intronic	CHST12					7p22.3									rs147138909
rs147153613	4	185397857	I	D	0.0003266	0.7921	4	185397857	I	D	0.967193	0.705734	0.118052	0.0021056	4	185397857	I	D	0.960164	0.832646	0.0776329	0.0160661
rs147178163	7	127493326	G	A	0.00019	1.4836	7	127493326	G	A	0.985948	0.917479	0.213233	0.683824	7	127493326	G	A	0.97743	1.735	0.1217	1.42892e-05	7	127493326	127493326	G	A	intronic	SND1					7q32.1									rs147178163
rs147253400	1	170129701	T	C	5.361e-05	1.7175	1	170129701	T	C	0.989483	1.51523	0.244142	0.0999806	1	170129701	T	C	0.987341	1.81254	0.160123	0.000384084	1	170129701	170129701	T	C	exonic	METTL11B		nonsynonymous SNV	METTL11B:NM_001136107:exon2:c.T197C:p.M66T		1q24.2	0.0054	0.0009	0.0048	0	0.0195	0.0081	0.0135	0.0004	rs147253400	0.624	0.052	T	0	0.629	D
rs147267684	7	146744833	I	D	0.0002433	0.8492	7	146744833	I	D	0.915674	0.866479	0.0775388	0.0610312	7	146744833	I	D	0.914744	0.840837	0.0544218	0.00119014	7	146744834	146744834	G	-	intronic	CNTNAP2				Cortical dysplasia-focal epilepsy syndrome;Pitt-Hopkins like syndrome 1	7q35									rs147267684
rs1473237	1	191045247	G	A	0.0004118	0.864	1	191045247	G	A	0.901214	0.810098	0.0717846	0.00278497	1	191045247	G	A	0.89859	0.892123	0.0506663	0.0228099	1	191045247	191045247	G	A	intergenic	LINC01720;LINC01680	dist=274459;dist=145042				1q31.2									rs1473237
rs147395677	2	218194612	G	A	0.0002457	1.2669	2	218194612	G	A	0.958247	1.19024	0.110554	0.120991	2	218194612	G	A	0.958636	1.30842	0.0794575	0.000958439	2	218194612	218194612	G	A	ncRNA_intronic	DIRC3;DIRC3-AS1					2q35									rs147395677
rs147400649	11	68127262	T	G	0.0004167	1.1886	11	68127262	T	G	0.925873	1.1425	0.0871249	0.13065	11	68127262	T	G	0.91789	1.21045	0.0591707	0.0014946	11	68127262	68127262	T	G	intronic	LRP5				Exudative vitreoretinopathy 4, Autosomal recessive, Autosomal dominant;Hyperostosis, endosteal, Autosomal dominant;Osteopetrosis, autosomal dominant 1, Autosomal dominant;Osteoporosis-pseudoglioma syndrome, Autosomal recessive;Osteosclerosis, Autosomal dominant;van Buchem disease, type 2, Autosomal dominant	11q13.2									rs147400649
rs147402321	8	143550797	I	D	7.731e-06	0.8552	8	143550797	I	D	0.847487	0.858435	0.0601519	0.0102437	8	143550797	I	D	0.849601	0.853578	0.0429782	0.000190508	8	143550798	143550799	GT	-	intronic	ADGRB1					8q24.3									rs147402321
rs147487727	7	3340795	G	A	0.0003944	1.3694	7	3340795	G	A	0.976596	1.48657	0.152408	0.0120412	7	3340795	G	A	0.976988	1.31295	0.109082	0.0149575	7	3340795	3340795	G	A	upstream	SDK1	dist=285				7p22.2									rs147487727
rs147537444	13	24072473	T	A	0.0001212	1.2912	13	24072473	T	A	0.875859	1.27498	0.0696694	0.000609801	13	24072473	T	A	0.861017	1.46967	0.222858	0.091054	13	24072473	24072473	T	A	intergenic	LINC00327;TNFRSF19	dist=10870;dist=72036				13q12.12									rs147537444
rs147557175	12	13526156	T	C	0.0001096	0.7814	12	13526156	T	C	0.0439714	0.834836	0.111821	0.111969	12	13526156	T	C	0.0476634	0.756953	0.0776012	0.000456399	12	13526156	13526156	C	T	ncRNA_exonic	LINC01559					12p13.1	0.0256	0.0079	0.0105	0	0.0419	0.038	0.022	0.0042	rs147557175
rs147564018	10	38533768	T	A	2.046e-07	0.8258	10	38533768	T	A	0.866098	0.826722	0.0633715	0.0022787	10	38533768	T	A	0.866514	0.825259	0.0453022	1.63164e-05	10	38533768	38533768	T	A	intergenic	LOC100129055;HSD17B7P2	dist=30495;dist=111540				10p11.1									rs147564018
rs147666670	1	50453237	T	C	0.0004092	1.2447	1	50453237	T	C	0.952497	1.15441	0.108064	0.189619	1	50453237	T	C	0.948512	1.2915	0.0756037	0.000929678	1	50453237	50453237	T	C	intronic	AGBL4					1p33									rs147666670
rs147746087	3	62268640	G	A	8.413e-05	0.5911	3	62268640	G	A	0.0105446	0.605534	0.238002	0.0432482	3	62268640	G	A	0.0116962	0.584623	0.161587	0.00149909	3	62268640	62268640	A	G	ncRNA_intronic	PTPRG-AS1					3p14.2									rs147746087
rs147788105	14	36895798	C	A	0.0001707	1.3337	14	36895798	C	A	0.96022	1.2249	0.13763	0.146908	14	36895798	C	A	0.956401	1.38566	0.0922198	0.000565267	14	36895798	36895798	C	A	intergenic	MBIP;SFTA3	dist=105916;dist=46696				14q13.3									rs147788105
rs147811967	7	50277440	I	D	0.0001321	1.3403	7	50277440	I	D	0.972695	1.15972	0.134769	0.278455	7	50277440	I	D	0.969508	1.43612	0.0931279	0.000169473
rs147824931	17	1419045	C	A	9.93e-05	0.6444	17	1419045	C	A	0.0140267	0.791464	0.208526	0.272161	17	1419045	C	A	0.0174246	0.591725	0.13429	0.000182934	17	1419045	1419045	A	C	intronic	INPP5K					17p13.3									rs147824931
rs147835499	13	24083751	G	A	0.0001139	1.2986	13	24083751	G	A	0.884066	1.27989	0.0710494	0.000645963	13	24083751	G	A	0.865538	1.49812	0.223255	0.076997	13	24083751	24083751	G	A	intergenic	LINC00327;TNFRSF19	dist=22148;dist=60758				13q12.12									rs147835499
rs147881524	2	38374505	G	A	2.283e-05	1.6224	2	38374505	G	A	0.986665	1.49551	0.208963	0.0627992	2	38374505	G	A	0.983669	1.6798	0.136472	0.00026589	2	38374505	38374505	G	A	ncRNA_intronic	CYP1B1-AS1					2p22.2									rs147881524
rs147942760	1	191044388	I	D	0.0003955	0.8636	1	191044388	I	D	0.901212	0.810011	0.0717835	0.00277031	1	191044388	I	D	0.898556	0.891589	0.0506637	0.0220911	1	191044389	191044392	TTCT	-	intergenic	LINC01720;LINC01680	dist=273601;dist=145897				1q31.2									rs147942760
rs1479469	10	65582942	G	A	0.0004348	0.8342	10	65582942	G	A	0.0688368	0.817975	0.0872348	0.0236636	10	65582942	G	A	0.0641532	0.842991	0.0638796	0.00851128	10	65582942	65582942	A	G	intergenic	REEP3;ANXA2P3	dist=198059;dist=1002343				10q21.3									rs1479469
rs148006585	23	81871680	T	A	0.0004359	0.6509	23	81871680	T	A	0.983207	0.612952	0.214737	0.0148254	X	81871680	T	A	0.98121	0.669837	0.148399	0.00444775	X	81871680	81871680	T	A	intergenic	SH3BGRL;POU3F4	dist=1317634;dist=891589				Xq21.1									rs148006585
rs148007109	19	37242178	I	D	6.099e-05	0.8872	19	37242178	I	D	0.248801	0.846827	0.0509916	0.00122194	19	37242178	I	D	0.237232	0.909045	0.0368093	0.00996275	19	37242178	37242178	-	A	intronic	ZNF850					19q13.12									rs148007109
rs148028185	10	99653026	I	D	0.0004609	0.8971	10	99653026	I	D	0.216699	0.853901	0.053119	0.00322282	10	99653026	I	D	0.213517	0.920269	0.0381797	0.0303901	10	99653026	99653026	-	ACG	intronic	CRTAC1					10q24.2									rs148028185
rs148038064	6	148608836	I	D	0.000161	0.9037	6	148608836	I	D	0.356845	0.948801	0.0464213	0.258307	6	148608836	I	D	0.364355	0.881795	0.0329065	0.000139131
rs148043651	6	108695745	T	C	0.000237	0.6458	6	108695745	T	C	0.0118928	0.820319	0.216726	0.369438	6	108695745	T	C	0.0147182	0.582503	0.14231	0.000280262	6	108695745	108695745	C	T	intronic	AFG1L					6q21									rs148043651
rs148080771	3	111955004	G	C	0.0003986	1.2064	3	111955004	G	C	0.93962	1.08208	0.0920784	0.395102	3	111955004	G	C	0.934723	1.27307	0.064781	0.000263821	3	111955004	111955004	G	C	intronic	SLC9C1					3q13.2									rs148080771
rs148118706	11	129087843	T	C	0.0002584	1.6722	11	129087843	T	C	0.98859	1.68709	0.240889	0.0373059	11	129087843	T	C	0.988774	1.66461	0.173385	0.004795	11	129087843	129087843	T	C	intergenic	ARHGAP32;LOC399975	dist=25750;dist=15830				11q24.3									rs148118706
rs148185157	20	253772	T	C	0.0004787	0.6453	20	253772	T	C	0.0148558	0.608276	0.21064	0.0234066	20	253772	T	C	0.0144393	0.666587	0.156124	0.0119772	20	253772	253772	C	T	intronic	C20orf96					20p13									rs148185157
rs148208076	20	7981186	G	A	5.948e-08	2.1557	20	7981186	G	A	0.986367	2.04048	0.25176	0.0067146	20	7981186	G	A	0.98537	2.21135	0.171451	1.04228e-05	20	7981186	7981186	G	A	intronic	TMX4					20p12.3									rs148208076
rs1482172	3	73333240	G	A	0.0001778	0.8878	3	73333240	G	A	0.80346	0.900868	0.0541952	0.0523415	3	73333240	G	A	0.808418	0.881111	0.0391503	0.00110419	3	73333240	73333240	G	A	intergenic	PPP4R2;PDZRN3	dist=214888;dist=98341				3p13									rs1482172
rs148226777	12	26463759	T	G	0.0003559	0.6613	12	26463759	T	G	0.985485	0.756665	0.184911	0.119845	12	26463759	T	G	0.988729	0.606177	0.148583	0.00033506	12	26463759	26463759	T	G	intergenic	SSPN;ITPR2	dist=76051;dist=24511				12p12.1									rs148226777
rs148227094	11	25953794	I	D	8.526e-05	1.1208	11	25953794	I	D	0.751121	1.10602	0.0500475	0.0452247	11	25953794	I	D	0.749033	1.12842	0.0356422	0.000757282	11	25953795	25953797	GAG	-	intergenic	LUZP2;ANO3	dist=849609;dist=256873				11p14.3									rs148227094
rs148228404	5	43735213	G	A	0.0003748	0.6525	5	43735213	G	A	0.0148539	0.66806	0.202319	0.0540256	5	43735213	G	A	0.0145819	0.644228	0.149078	0.00449911	5	43735213	43735213	A	G	intergenic	NNT;FGF10	dist=29545;dist=569884				5p12									rs148228404
rs148281675	11	131838377	G	A	0.0001089	0.7838	11	131838377	G	A	0.0504317	0.756131	0.106741	0.0104274	11	131838377	G	A	0.0486905	0.799023	0.0779153	0.00469989	11	131838377	131838377	A	G	intronic	NTM					11q25									rs148281675
rs148317417	10	38637982	I	D	1.8e-08	1.2441	10	38637982	I	D	0.12181	1.21127	0.066098	0.00319919	10	38637982	I	D	0.11661	1.26169	0.0479103	7.26087e-07	10	38637982	38637982	-	A	intergenic	LOC100129055;HSD17B7P2	dist=134709;dist=7326				10p11.1									rs148317417
rs148343808	1	97945973	T	C	0.0001793	1.6511	1	97945973	T	C	0.984524	1.88122	0.218228	0.00554535	1	97945973	T	C	0.986972	1.52623	0.169463	0.0157751	1	97945973	97945973	T	C	intronic	DPYD				Dihydropyrimidine dehydrogenase deficiency, Autosomal recessive;5-fluorouracil toxicity, Autosomal recessive	1p21.3									rs148343808
rs148366454	1	14485786	G	A	9.447e-05	0.5742	1	14485786	G	A	0.0114047	0.620418	0.250606	0.0665705	1	14485786	G	A	0.0127981	0.553458	0.17253	0.00101593
rs148390022	15	84945579	G	A	0.0004243	1.2576	15	84945579	G	A	0.0439405	1.13427	0.107493	0.234933	15	84945579	G	A	0.038954	1.33494	0.0816964	0.000263214	15	84945579	84945579	A	G	intergenic	GOLGA6L4;LOC103171574	dist=31459;dist=31638				15q25.2									rs148390022
rs148420898	10	7922666	I	D	8.199e-05	0.7263	10	7922666	I	D	0.0254443	0.802396	0.141105	0.126644	10	7922666	I	D	0.0272239	0.691362	0.0992738	0.000323864	10	7922666	7922666	-	T	intronic	TAF3					10p14									rs148420898
rs1484232	3	100895508	T	C	0.0004708	1.0927	3	100895508	T	C	0.584668	1.08319	0.043827	0.0686339	3	100895508	T	C	0.569717	1.09753	0.0310859	0.00279039	3	100895508	100895508	C	T	intergenic	ABI3BP;IMPG2	dist=183174;dist=45882				3q12.2									rs1484232
rs148437574	7	32667911	G	A	0.0004377	0.7775	7	32667911	G	A	0.0425618	0.76062	0.122062	0.0281971	7	32667911	G	A	0.0418162	0.786445	0.0883837	0.00766484	7	32667911	32667911	A	G	ncRNA_intronic	DPY19L1P1					7p14.3									rs148437574
rs148475348	14	55427364	T	G	0.0002154	0.8833	14	55427364	T	G	0.823196	0.951353	0.0569519	0.379575	14	55427364	T	G	0.837849	0.849236	0.0414787	6.57982e-05	14	55427364	55427364	T	G	intronic	WDHD1					14q22.2									rs148475348
rs148490314	14	90959388	G	A	0.0001283	1.3205	14	90959388	G	A	0.93876	1.40085	0.121926	0.00677653	14	90959388	G	A	0.944526	1.27838	0.0903627	0.00749117	14	90959388	90959388	G	A	intergenic	LINC00642;LOC105370619	dist=34139;dist=22762				14q32.11									rs148490314
rs148510388	15	24413174	G	C	0.0002653	0.6577	15	24413174	G	C	0.977484	0.736106	0.191971	0.100628	15	24413174	G	C	0.979181	0.617547	0.143444	0.000421055	15	24413174	24413174	G	C	ncRNA_exonic	PWRN2					15q11.2									rs148510388
rs148526333	12	130923989	I	D	4.96e-05	0.7856	12	130923989	I	D	0.943298	0.858648	0.100175	0.122608	12	130923989	I	D	0.947321	0.748395	0.073932	5.37475e-05	12	130923990	130923997	GTGTGGGT	-	intronic	RIMBP2					12q24.33									rs148526333
rs148533627	5	177832217	G	A	0.0003749	1.4739	5	177832217	G	A	0.981426	1.54909	0.191602	0.0277487	5	177832217	G	A	0.980729	1.43923	0.132643	0.00777924	5	177832217	177832217	G	A	intronic	COL23A1					5q35.3									rs148533627
rs148583821	6	169924113	G	A	0.0003594	0.6868	6	169924113	G	A	0.0249844	0.772011	0.178508	0.1558	6	169924113	G	A	0.0247639	0.645194	0.130415	0.00114415	6	169924113	169924113	A	G	intronic	WDR27					6q27									rs148583821
rs148607342	5	100890801	T	C	0.0002369	0.8877	5	100890801	T	C	0.819236	0.859593	0.0558059	0.00611222	5	100890801	T	C	0.814385	0.902393	0.0397804	0.00930926	5	100890801	100890801	T	C	intergenic	ST8SIA4;SLCO4C1	dist=651812;dist=678891				5q21.1									rs148607342
rs148638922	21	38210034	C	A	0.0004289	1.3554	21	38210034	C	A	0.97395	1.06402	0.157867	0.69579	21	38210034	C	A	0.967807	1.50289	0.103142	0.000129431	21	38210034	38210034	C	A	intronic	HLCS				Holocarboxylase synthetase deficiency, Autosomal recessive	21q22.13									rs148638922
rs148657628	1	115974589	T	C	0.000291	0.7924	1	115974589	T	C	0.0421064	0.828449	0.110779	0.0950579	1	115974589	T	C	0.0432897	0.774741	0.078823	0.00155557	1	115974589	115974589	C	T	intergenic	NGF;VANGL1	dist=93732;dist=209985				1p13.2									rs148657628
rs148660802	3	12834495	G	A	0.0001356	0.7945	3	12834495	G	A	0.0482887	0.756793	0.106284	0.0104365	3	12834495	G	A	0.0507873	0.813022	0.0732033	0.00550988	3	12834495	12834495	A	G	intergenic	TMEM40;CAND2	dist=23539;dist=3676				3p25.2									rs148660802
[truncated: 3,885 more rows]
[truncated: 66 more columns]

## Sheet: Table S2b
Supplemental Table S2 Top hits from GWAS meta-analysis with p <= 5x10-4 together with association statistics from AESES and AES cohort and ANNOVAR annotations (b) SSRI responders vs. non-responders
[truncated: 4,221 more rows]
[truncated: 66 more columns]

## Sheet: Table S2c
Supplemental Table S2 Top hits from GWAS meta-analysis with p <= 5x10-4 together with association statistics from AESES and AES cohort and ANNOVAR annotations (c) SNRI responders vs. non-responders
[truncated: 3,837 more rows]
[truncated: 66 more columns]

[truncated: 1 more sheets: Table S2d]
