# Supplementary material for: Genome-wide association studies of antidepressant class response and treatment-resistant depression
Source: Transl Psychiatry. 2020 Oct 26;10:360. doi: 10.1038/s41398-020-01035-6 (PMC7589471; doi:10.1038/s41398-020-01035-6)
Supplement: Supplementary file 9 — Supplementary Table S10 [file 41398_2020_1035_MOESM9_ESM.xlsx]

## Sheet: Table S10
Table S10. Replication results of the reported suggestive association from Fabbri et al (GENDEP and STAR*D meta-analysis) study
	This study							Fabbri et al
rsID	CHR	BP	A1	A2	p	OR	Analysis	CHR	BP	P	OR	Q	I	Gene	Rsq.STARD	Rsq.GENDEP	MAF.STARD	MAF.GENDEP	Function	Score	Analysis group
rs79645820	2	143844508	T	C	0.006203	0.8042	TRD	2	143844508	4,84E-06	0,3513	0,7131	0	ARHGAP15(-42.39kb)|KYNU(+44.62kb)	0.54346	0.74462	0,02484	0,03736	intergenic	0	results of GENDEP-STAR*D meta-analysis referred to symptom remission in the SSRI-treated sample
rs62203882	20	55645857	T	C	0.006554	0.8755	SNRI	20	55645857	3,50E-06	-0,0629	0,2442	26,26	.	0.92126	0.98705	0,1689	0,1461	intergenic	0,008	results of GENDEP-STAR*D meta-analysis referred to symptom improvement during SSRI treatment
rs76756809	16	65951282	G	C	0.01301	1.1619	SNRI	16	65951282	1,21E-06	0,5812	0,3487	0	.	0.91899	0.96102	0,09865	0,1087	intergenic	0	results of GENDEP-STAR*D meta-analysis referred to symptom remission in the whole sample
rs112687359	19	14758612	C	A	0.01526	0.8694	NDRI	19	14758612	4,53E-06	-0,068	0,5112	0	CLEC17A(+36.66kb)|EMR3(0)|ZNF333(-42.26kb)	0.85186	0.91661	0,09759	0,09511	intron	0,001	results of GENDEP-STAR*D meta-analysis referred to symptom improvement in the whole sample
rs4415138	6	92876314	T	A	0.01753	0.7503	NDRI	6	92876314	1,18E-06	-0,1949	0,5976	0	.	0.87328	0.99959	0,01668	0,01495	intergenic	0	results of GENDEP-STAR*D meta-analysis referred to symptom improvement during SSRI treatment
rs59689479	8	19520531	T	G	0.01819	1.4641	SNRI	8	19520531	3,80E-06	-0,1674	0,4946	0	CSGALNACT1(0)	0.64047	0.75371	0,01384	0,01495	intron	0,001	results of GENDEP-STAR*D meta-analysis referred to symptom improvement in the whole sample
rs11246969	12	132664671	G	A	0.01919	0.828	NDRI	12	132664671	1,26E-06	-0,0759	0,5031	0	DDX51(+35.79kb)|GALNT9(-16.24kb)|NOC4L(+27.68kb)	0.97717	Genotyped	0,1299	0,1101	intergenic	0,032	results of GENDEP-STAR*D meta-analysis referred to symptom improvement during SSRI treatment
rs66712530	12	132664285	T	C	0.02029	0.8294	NDRI	12	132664285	1,47E-06	-0,0755	0,4921	0	DDX51(+35.4kb)|GALNT9(-16.63kb)|NOC4L(+27.3kb)	0.96439	0.99084	0,1295	0,1094	intergenic	0,049	results of GENDEP-STAR*D meta-analysis referred to symptom improvement during SSRI treatment
rs11246970	12	132665238	G	A	0.0203	0.8296	NDRI	12	132665238	1,00E-06	-0,0765	0,5197	0	DDX51(+36.36kb)|GALNT9(-15.68kb)|NOC4L(+28.25kb)	Genotyped	0.99186	0,1302	0,1101	intergenic	0,014	results of GENDEP-STAR*D meta-analysis referred to symptom improvement during SSRI treatment
rs115149158	6	92862269	T	C	0.02323	0.8368	TRD	6	92862269	4,28E-07	-0,2041	0,7677	0	.	0.87289	0.99942	0,01632	0,01427	intergenic	0	results of GENDEP-STAR*D meta-analysis referred to symptom improvement during SSRI treatment
rs10784781	12	69828036	T	C	0.02714	0.9332	SSRI	12	69828036	4,16E-06	0,651	0,2003	39,03	FRS2(-36.09kb)|YEATS4(+43.46kb)	0.8352	0.97526	0,1501	0,1529	intergenic	0,029	results of GENDEP-STAR*D meta-analysis referred to symptom remission in the whole sample
rs78940746	3	179039731	G	A	0.02722	0.8756	SSRI	3	179039731	3,12E-06	-0,1018	0,7909	0	MFN1(-25.75kb)|ZNF639(-1.819kb)	0.90408	0.92864	0,03549	0,04416	intron	0,003	results of GENDEP-STAR*D meta-analysis referred to symptom improvement in the whole sample
rs112687359	19	14758612	C	A	0.03523	0.912	TRD	19	14758612	4,53E-06	-0,068	0,5112	0	CLEC17A(+36.66kb)|EMR3(0)|ZNF333(-42.26kb)	0.85186	0.91661	0,09759	0,09511	intron	0,001	results of GENDEP-STAR*D meta-analysis referred to symptom improvement in the whole sample
rs78698580	15	73111512	T	C	0.04073	1.156	TRD	15	73111512	2,95E-07	-0,1772	0,9706	0	ADPGK(+35.39kb)|ADPGK-AS1(+20.97kb)	0.83683	0.57834	0,02555	0,008152	intergenic	0,001	results of GENDEP-STAR*D meta-analysis referred to symptom improvement during SSRI treatment
rs76510996	8	135637109	G	A	0.04755	0.906	SSRI	8	135637109	4,56E-06	20532	0,9346	0	ZFAT(0)|ZFAT-AS1(+24.18kb)	0.93222	0.89876	0,05358	0,05978	intron	0,008	results of GENDEP-STAR*D meta-analysis referred to symptom remission in the whole sample
rs115149158	6	92862269	T	C	0.04858	0.7942	SNRI	6	92862269	4,28E-07	-0,2041	0,7677	0	.	0.87289	0.99942	0,01632	0,01427	intergenic	0	results of GENDEP-STAR*D meta-analysis referred to symptom improvement during SSRI treatment
